# Supplementary material for: An automated 13.5 hour system for scalable diagnosis and acute management guidance for genetic diseases
Source: Nat Commun. 2022 Jul 26;13:4057. doi: 10.1038/s41467-022-31446-6 (PMC9325884; doi:10.1038/s41467-022-31446-6)
Supplement: Supplementary file 2 — Supplementary Dataset 1 [file 41467_2022_31446_MOESM2_ESM.xlsx]

## Sheet: Sheet1
Mendelian Inheritance in Man Gene:Phenotype ID	Gene Symbol	Mendelian Inheritance in Man Disorder	Mode of Inheritance	Secondary Newborn Screening Condition	Primary Newborn Screening Condition
57:177850	ABCC6	PSEUDOXANTHOMA ELASTICUM, FORME FRUSTE	AD
57:264800	ABCC6	PSEUDOXANTHOMA ELASTICUM	AR
57:614473	ABCC6	GEN. ARTERIAL CALCIFICATION OF INF., 2	AR
59:610374	ABCC8	DIABETES MELLITUS, TRANSIENT NEO., 2	AD; AR
59:240800	ABCC8	HYPOGLYCEMIA, LEUCINE-INDUCED	AD
59:256450	ABCC8	HYPERINSULINEMIC HYPOGLYCEMIA, FAM., 1	AD; AR
59:618857	ABCC8	DIABETES MELLITUS, PERMANENT NEO. 3	AD; AR
60:239850	ABCC9	CANTU SYN.	AD
60:608569	ABCC9	CARDIOMYOPATHY, DILATED, 1O	AD
60:614050	ABCC9	ATRIAL FIBRILLATION, FAM., 12	AD
61:300100	ABCD1	ADRENOLEUKODYSTROPHY	XLR	X
68:614857	ABCD4	METHYLMALONIC ACIDURIA & HOMOCYSTINURIA, cblJ TYPE	AR		X
21497:611126	ACAD9	MITOCHONDRIAL COMPLEX I DEF., NUCLEAR TYPE 20	AR
89:201450	ACADM	ACYL-CoA DEHYDROGENASE, MEDIUM-CHAIN, DEF.	AR	X
92:201475	ACADVL	ACYL-CoA DEHYDROGENASE, VERY LONG-CHAIN, DEF.	AR	X
93:203750	ACAT1	α-METHYLACETOACETIC ACIDURIA	AR	X
175:600376	ACVRL1	TELANGIECTASIA, HERED. HEMORRHAGIC, TYPE 2	AD
186:102700	ADA	SEV. COMB. IMMUNODEF., AR, T CELL ̶ , B CELL ̶ , NK CELL ̶ , D.T. ADENOSINE DEAMINASE DEF.	AR; SM
1366:274150	ADAMTS13	THROMBOTIC THROMBOCYTOPENIC PURPURA, HERED.	AR
321:232400	AGL	GLYCOGEN STORAGE DIS. III	AR
329:615120	AGRN	MYASTHENIC SYN., CONG., 8	AR
343:613752	AHCY	HYPERMETHIONINEMIA WITH S-ADENOSYLHOMOCYSTEINE HYDROLASE DEF.	AR		X
362:267500	AK2	RETICULAR DYSGENESIS	AR
877:266100	ALDH7A1	EPILEPSY, PYRIDOXINE-DEPENDENT	AR
417:229600	ALDOB	FRUCTOSE INTOLERANCE, HERED.	AR
28287:619031	ALG14	INTELLECTUAL DEVELOPMENTAL DIS. WITH EPILEPSY, BEHAVIORAL ABN., & COARSE FACIES	AR
28287:616227	ALG14	MYASTHENIC SYN., CONG., 15	AR
28287:619036	ALG14	MYOPATHY, EPILEPSY, & PROG. CEREBRAL ATROPHY	AR
438:241500	ALPL	HYPOPHOSPHATASIA, INF.	AR
438:241510	ALPL	HYPOPHOSPHATASIA, CHILDHOOD	AR
14604:618882	AMN	IMERSLUND-GRASBECK SYN. 2	AR
634:125800	AQP2	DIABETES INSIPIDUS, NEPHROGENIC, AUT.	AD; AR
663:207800	ARG1	ARGININEMIA	AR		X
704:617718	ARPC1B	IMMUNODEF. 71 WITH INFLAM. DIS. & CONG. THROMBOCYTOPENIA	AR
746:207900	ASL	ARGININOSUCCINIC ACIDURIA	AR	X
758:215700	ASS1	CITRULLINEMIA, CLASSIC	AR	X
866:602722	ATP6V0A4	RENAL TUBULAR ACIDOSIS, DISTAL, 3, W/W SENSORINEURAL HEARING LOSS	AR
853:267300	ATP6V1B1	RENAL TUBULAR ACIDOSIS, DISTAL, 2, WITH PROG. SENSORINEURAL HEARING LOSS	AR
897:300539	AVPR2	NEPHROGENIC SYN. OF INAPPROPRIATE ANTIDIURESIS	XLR
897:304800	AVPR2	DIABETES INSIPIDUS, NEPHROGENIC, XL	XLR
986:248600	BCKDHA	MAPLE SYRUP URINE DIS.	AR	X
987:248600	BCKDHB	MAPLE SYRUP URINE DIS.	AR	X
16902:614923	BCKDK	BRANCHED-CHAIN KETO ACID DEHYDROGENASE KINASE DEF.	AR
14211:613502	BLNK	AGAMMAGLOBULINEMIA 4, AR	AR
1101:155255	BRCA2	MEDULLOBLASTOMA	AD; AR; SM
1101:194070	BRCA2	WILMS TUMOR 1	AD; SM
1101:605724	BRCA2	FANCONI ANEMIA, COMP. D1	AR
20473:609054	BRIP1	FANCONI ANEMIA, COMP. J	AR
1122:253260	BTD	BIOTINIDASE DEF.	AR	X
1133:300755	BTK	AGAMMAGLOBULINEMIA, XL	XLR
1133:307200	BTK	ISOLATED GROWTH HORMONE DEF., TYPE III, WITH AGAMMAGLOBULINEMIA	XLR
1248:217000	C2	COMPLEMENT COMPONENT 2 DEF.	AR
1318:612925	C3	HEMOLYTIC UREMIC SYN., ATYPICAL, SUSC.TO, 5	AD
1318:613779	C3	COMPLEMENT COMPONENT 3 DEF., AR	AR
1331:609536	C5	COMPLEMENT COMPONENT 5 DEF.	AR
1339:612446	C6	COMPLEMENT COMPONENT 6 DEF.	AR
1346:610102	C7	COMPLEMENT COMPONENT 7 DEF.	AR
1352:613790	C8A	COMPLEMENT COMPONENT 8 DEF., TYPE I	AR
1353:613789	C8B	COMPLEMENT COMPONENT 8 DEF., TYPE II	AR
1358:613825	C9	COMPLEMENT COMPONENT 9 DEF.	AR
1377:615751	CA5A	CARBONIC ANHYDRASE 5A DEF., HYPERAMMONEMIA D.T.	AR
1390:611875	CACNA1C	BRUGADA SYN. 3	AD
1390:618447	CACNA1C	LONG QT SYN. 8	AD
1390:601005	CACNA1C	TIMOTHY SYN.	AD
1391:615474	CACNA1D	PRIMARY ALDOSTERONISM, SEIZURES, & NEUROLOGIC ABN.	AD
1391:614896	CACNA1D	SINOATRIAL NODE DYSFUNCTION & DEAFNESS	AR
1514:612899	CASR	EPILEPSY, IDIOPATHIC GEN., SUSC.TO, 8	AR
1514:145980	CASR	HYPOCALCIURIC HYPERCALCEMIA, FAM., TYPE I	AD
1514:601198	CASR	HYPOCALCEMIA, AD 1	AD
1514:239200	CASR	HYPERPARATHYROIDISM, NEO. SEV.	AD; AR
4268:261000	CBLIF	INTRINSIC FACTOR DEF.	AR
1550:236200	CBS	HOMOCYSTINURIA D.T. CYSTATHIONINE β-SYNTHASE DEF.	AR	X
1673:615617	CD3D	IMMUNODEF. 19	AR
1674:615615	CD3E	IMMUNODEF. 18	AR
6953:612922	CD46	HEMOLYTIC UREMIC SYN., ATYPICAL, SUSC.TO, 2	AD;AR
1698:613501	CD79A	AGAMMAGLOBULINEMIA 3, AR	AR
1699:612692	CD79B	AGAMMAGLOBULINEMIA 6, AR	AR
1786-ORPHA:813	CDKN1C	SILVER-RUSSELL SYN.	AD
1786:130650	CDKN1C	BECKWITH-WIEDEMANN SYN.	AD
1786:614732	CDKN1C	INTRAUTERINE GROWTH RETARDATION, METAPHYSEAL DYSPLASIA, ADRENAL HYPOPLASIA CONGENITA, & GENITAL ABN.	AD
1037:612924	CFB	HEMOLYTIC UREMIC SYN., ATYPICAL, SUSC.TO, 4	AD
1037:615561	CFB	COMPLEMENT FACTOR B DEF.	AR
2771:613912	CFD	COMPLEMENT FACTOR D DEF.	AR
4883:126700	CFH	BASAL LAMINAR DRUSEN	AD
4883:235400	CFH	HEMOLYTIC UREMIC SYN., ATYPICAL, SUSC.TO, 1	AD; AR
4883:609814	CFH	COMPLEMENT FACTOR H DEF.	AD; AR
4888:235400	CFHR1	HEMOLYTIC UREMIC SYN., ATYPICAL, SUSC.TO, 1	AD; AR
5394:612923	CFI	HEMOLYTIC UREMIC SYN., ATYPICAL, SUSC.TO, 3	AD
5394:610984	CFI	COMPLEMENT FACTOR I DEF.	AR
8864:312060	CFP	PROPERDIN DEF., XL	XLR
1884:167800	CFTR	PANCREATITIS, HERED.	AD
1884:211400	CFTR	BRONCHIECTASIS W/W ELEVATED SWEAT CHLORIDE 1	AD
1884:219700	CFTR	CYSTIC FIBROSIS	AR	X
1884:277180	CFTR	VAS DEFERENS, CONG. BILATERAL APLASIA OF	AR
1912:254210	CHAT	MYASTHENIC SYN., CONG., 6, PRESYNAPTIC	AR
1955:601462	CHRNA1	MYASTHENIC SYN., CONG., 1A, SLOW-CHANNEL	AD
1955:608930	CHRNA1	MYASTHENIC SYN., CONG., 1B, FAST-CHANNEL	AD; AR
1955:253290	CHRNA1	MULTIPLE PTERYGIUM SYN., LETHAL TYPE	AR
1961:616313	CHRNB1	MYASTHENIC SYN., CONG., 2A, SLOW-CHANNEL	AD
1961:616314	CHRNB1	MYASTHENIC SYN., CONG., 2C, ASSOC W. ACETYLCHOLINE RECEPTOR DEF.	AR
1965:616321	CHRND	MYASTHENIC SYN., CONG., 3A, SLOW-CHANNEL	AD
1965:253290	CHRND	MULTIPLE PTERYGIUM SYN., LETHAL TYPE	AR
1965:616322	CHRND	MYASTHENIC SYN., CONG., 3B, FAST-CHANNEL	AR
1965:616323	CHRND	MYASTHENIC SYN., CONG., 3C, ASSOC W. ACETYLCHOLINE RECEPTOR DEF.	AR
1966:605809	CHRNE	MYASTHENIC SYN., CONG., 4A, SLOW-CHANNEL	AD; AR
1966:608931	CHRNE	MYASTHENIC SYN., CONG., 4C, ASSOC W. ACETYLCHOLINE RECEPTOR DEF.	AR
1966:616324	CHRNE	MYASTHENIC SYN., CONG., 4B, FAST-CHANNEL	AR
2025:166600	CLCN7	OSTEOPETROSIS, AD 2	AD
2025:618541	CLCN7	HYPOPIGMENTATION, ORGANOMEGALY, & DELAYED MYELINATION & DEVELOPMENT	AD
2025:611490	CLCN7	OSTEOPETROSIS, AR 4	AR
2190:616720	COL13A1	MYASTHENIC SYN., CONG., 19	AR
2226:603034	COLQ	MYASTHENIC SYN., CONG., 5	AR
25223:607426	COQ2	COENZYME Q10 DEF., PRIMARY, 1	AR
19693:616276	COQ4	COENZYME Q10 DEF., PRIMARY, 7	AR
20233:614650	COQ6	COENZYME Q10 DEF., PRIMARY, 6	AR
2244:616733	COQ7	COENZYME Q10 DEF., PRIMARY, 8	AR
16812:612016	COQ8A	COENZYME Q10 DEF., PRIMARY, 4	AR
19041:615573	COQ8B	NEPHROTIC SYN., TYPE 9	AR
25302:614654	COQ9	COENZYME Q10 DEF., PRIMARY, 5	AR
2321:121300	CPOX	COPROPORPHYRIA, HERED.	AD; AR
2321:618892	CPOX	HARDEROPORPHYRIA	AR
2323:615371	CPS1	PULMONARY HYPERTENSION, NEO., SUSC.TO	N/A
2323:237300	CPS1	CARBAMOYL PHOSPHATE SYNTHETASE I DEF., HYPERAMMONEMIA D.T.	AR		X
2328:255120	CPT1A	CARNITINE PALMITOYLTRANSFERASE I DEF.	AR		X
2330:255110	CPT2	CARNITINE PALMITOYLTRANSFERASE II DEF., MYOPATHIC, STRESS-INDUCED	AD; AR		X
2330:614212	CPT2	ENCEPHALOPATHY, ACUTE, INFECTION-INDUCED, SUSC.TO, 4	AD; AR
2330:600649	CPT2	CARNITINE PALMITOYLTRANSFERASE II DEF., INF.	AR		X
2330:608836	CPT2	CARNITINE PALMITOYLTRANSFERASE II DEF., LETHAL NEO.	AR		X
2439-ORPHA:279943	CSF3R	HERED. NEUTROPHILIA	AR
2439:617014	CSF3R	NEUTROPENIA, SEV. CONG., 7, AR	AR	X
2519:615897	CTPS1	IMMUNODEF. 24	AR
2548:261100	CUBN	IMERSLUND-GRASBECK SYN. 1	AR
2561:193670	CXCR4	WHIM SYN.	AD
2577:233690	CYBA	GRANULOMATOUS DIS., CHRONIC, AR, 4	AR
2578:300645	CYBB	IMMUNODEF. 34; IMD34	XLR
2578:306400	CYBB	GRANULOMATOUS DIS., CHRONIC, XL	XLR	X
2590:613743	CYP11A1	ADRENAL INSUFFICIENCY, CONG., WITH 46,XY SEX REVERSAL, PARTIAL OR COMPLETE	AD;AR
2591:103900	CYP11B1	HYPERALDOSTERONISM, FAM., TYPE I	AD
2591:202010	CYP11B1	ADRENAL HYPERPLASIA, CONG., D.T. STEROID 11-β-HYDROXYLASE DEF.	AR
2592:203400	CYP11B2	CORTICOSTERONE METHYLOXIDASE TYPE I DEF.	AR
2592:610600	CYP11B2	CORTICOSTERONE METHYLOXIDASE TYPE II DEF.	AR
2593:202110	CYP17A1	ADRENAL HYPERPLASIA, CONG., D.T. 17-α-HYDROXYLASE DEF.	AR
2600:201910	CYP21A2	ADRENAL HYPERPLASIA, CONG., D.T. 21-HYDROXYLASE DEF.	AR	X
2698:248600	DBT	MAPLE SYRUP URINE DIS.	AR	X
17642:602450	DCLRE1C	SEV. COMB. IMMUNODEF. WITH SENSITIVITY TO IONIZING RADIATION	AR
17642:603554	DCLRE1C	OMENN SYN.	AR
2719:608643	DDC	AROMATIC L-AMINO ACID DECARBOXYLASE DEF.	AR
2843:615863	DGAT1	DIARRHEA 7, PROTEIN-LOSING ENTEROPATHY TYPE	AR
2890:305000	DKC1	DYSKERATOSIS CONGENITA, XL	XLR
2898:246900	DLD	DIHYDROLIPOAMIDE DEHYDROGENASE DEF.	AR
2928:302045	DMD	CARDIOMYOPATHY, DILATED, 3B	XL
2928:300376	DMD	MUSCULAR DYSTROPHY, BECKER TYPE	XLR
2928:310200	DMD	MUSCULAR DYSTROPHY, DUCHENNE TYPE	XLR
19191:243700	DOCK8	HYPER-IgE RECURRENT INFECTION SYN. 2, AR	AR	X
26594:254300	DOK7	MYASTHENIC SYN., CONG., 10	AR
26594:618389	DOK7	FETAL AKINESIA DEFORMATION SEQUENCE 3	AR
2995:608093	DPAGT1	CONG. DIS. OF GLYCOSYLATION, TYPE Ij	AR
2995:614750	DPAGT1	MYASTHENIC SYN., CONG., 13	AR
2995:614750	DPAGT1	MYASTHENIC SYN., CONG., 13	AR
3052:607450	DSP	ARRHYTHMOGENIC RIGHT VENTRICULAR DYSPLASIA, FAM., 8	AD
3052:612908	DSP	KERATOSIS PALMOPLANTARIS STRIATA II	AD
3052:615821	DSP	CARDIOMYOPATHY, DILATED, WITH WOOLLY HAIR, KERATODERMA, & TOOTH AGENESIS	AD
3052:605676	DSP	CARDIOMYOPATHY, DILATED, WITH WOOLLY HAIR & KERATODERMA	AR
3052:607655	DSP	SKIN FRAGILITY-WOOLLY HAIR SYN.	AR
3052:609638	DSP	EPIDERMOLYSIS BULLOSA, LETHAL ACANTHOLYTIC	AR
25789:617941	EFL1	SHWACHMAN-DIAMOND SYN. 2	AR
3255:226980	EIF2AK3	EPIPHYSEAL DYSPLASIA, MULTIPLE, WITH EARLY-ONSET DIABETES MELLITUS	AR
3309:162800	ELANE	CYCLIC NEUTROPENIA	AD
3309:202700	ELANE	NEUTROPENIA, SEV. CONG., 1, AD	AD	X
3356:615522	ENPP1	COLE DIS.	AD
3356:208000	ENPP1	ARTERIAL CALCIFICATION, GEN., OF INF., 1	AR
3356:613312	ENPP1	HYPOPHOSPHATEMIC RICKETS, AR, 2	AR
3436:278760	ERCC4	XERODERMA PIGMENTOSUM, COMP. F	AR
3436:610965	ERCC4	XFE PROGEROID SYN.	AR
3436:615272	ERCC4	FANCONI ANEMIA, COMP. Q	AR
3481:231680	ETFA	MULTIPLE ACYL-CoA DEHYDROGENASE DEF.	AR		X
3482:231680	ETFB	MULTIPLE ACYL-CoA DEHYDROGENASE DEF.	AR		X
3483:231680	ETFDH	MULTIPLE ACYL-CoA DEHYDROGENASE DEF.	AR		X
23287:602473	ETHE1	ENCEPHALOPATHY, ETHYLMALONIC	AR		X
3531:188050	F13A1	THROMBOPHILIA D.T. THROMBIN DEFECT	AD
3531:613225	F13A1	FACTOR XIII, A SUBUNIT, DEF.	AR
3534:613235	F13B	FACTOR XIII, B SUBUNIT, DEF.	AR
3535:188050	F2	THROMBOPHILIA D.T. THROMBIN DEFECT	AD
3535:613679	F2	PROTHROMBIN DEF., CONG.	AR
3546:306700	F8	HEMOPHILIA A	XLR
3551:300807	F9	THROMBOPHILIA, XL, D.T. FACTOR IX DEFECT	XLR
3551:306900	F9	HEMOPHILIA B	XLR
3579:276700	FAH	TYROSINEMIA, TYPE I	AR	X
3582:227650	FANCA	FANCONI ANEMIA, COMP. A	AR
3583:300514	FANCB	FANCONI ANEMIA, COMP. B	XLR
3584:227645	FANCC	FANCONI ANEMIA, COMP. C	AR
3585:227646	FANCD2	FANCONI ANEMIA, COMP. D2	AR
3586:600901	FANCE	FANCONI ANEMIA, COMP. E	AR
3587:603467	FANCF	FANCONI ANEMIA, COMP. F	AR
3588:614082	FANCG	FANCONI ANEMIA, COMP. G	AR
25568:609053	FANCI	FANCONI ANEMIA, COMP. I	AR
20748:614083	FANCL	FANCONI ANEMIA, COMP. L	AR
11920:601859	FAS	AUTOIMMUNE LYMPHOPROLIFERATIVE SYN.	AD	X
3606:229700	FBP1	FRUCTOSE-1,6-BISPHOSPHATASE DEF.	AR
23151:612840	FERMT3	LEUKOCYTE ADHESION DEF., TYPE III	AR
24671:255100	FLAD1	LIPID STORAGE MYOPATHY D.T. FLAVIN ADENINE DINUCLEOTIDE SYNTHETASE DEF.	AR
5022-ORPHA:95494	FOXA2	COMB. Pituitary hormone deficiencies, genetic forms	AD
12765:618806	FOXN1	T-CELL LYMPHOPENIA, INF., W/W NAIL DYSTROPHY	AD
12765:601705	FOXN1	T-CELL IMMUNODEF., CONG. ALOPECIA, & NAIL DYSTROPHY	AR
6106:304790	FOXP3	IMMUNODYSREGULATION, POLYENDOCRINOPATHY, & ENTEROPATHY, XL	XLR
4056:232200	G6PC	GLYCOGEN STORAGE DIS. Ia	AR
24861:612541	G6PC3	NEUTROPENIA, SEV. CONG., 4, AR	AR	X
4057:300908	G6PD	ANEMIA, NONSPHEROCYTIC HEMOLYTIC, D.T. G6PD DEF.	XLD
4065:232300	GAA	GLYCOGEN STORAGE DIS. II	AR	X
4116:230350	GALE	GALACTOSEMIA III	AR	X	X
4118:230200	GALK1	GALACTOSEMIA II	AR	X	X
4135:230400	GALT	GALACTOSEMIA I	AR	X	X
4136:612736	GAMT	CEREBRAL CREATINE DEF. SYN. 2	AR
4170:190685	GATA1	DOWN SYN.	XLR
4170:300367	GATA1	THROMBOCYTOPENIA, XL, W/W DYSERYTHROPOIETIC ANEMIA	XLR
4170:300835	GATA1	ANEMIA, XL, W/W NEUTROPENIA &/OR PLATELET ABN.	XLR
4170:314050	GATA1	THROMBOCYTOPENIA WITH β-THALASSEMIA, XL	XLR
4173:187500	GATA4	TETRALOGY OF FALLOT	AD
4173:607941	GATA4	ATRIAL SEPTAL DEFECT 2	AD
4173:614429	GATA4	VENTRICULAR SEPTAL DEFECT 1	AD
4173:614430	GATA4	ATRIOVENTRICULAR SEPTAL DEFECT 4	AD
4173:615542	GATA4	TESTICULAR ABN. W/W CONG. HEART DIS.	AD
4174:217095	GATA6	CONOTRUNCAL HEART MALFORMATIONS	AD
4174:187500	GATA6	TETRALOGY OF FALLOT	AD
4174:600001	GATA6	HEART DEFECTS, CONG., & OTHER CONG. ABN.	AD
4174:614474	GATA6	ATRIOVENTRICULAR SEPTAL DEFECT 5	AD
4174:614475	GATA6	ATRIAL SEPTAL DEFECT 9	AD
4189:231670	GCDH	GLUTARIC ACIDEMIA I	AR	X
4193:128230	GCH1	DYSTONIA, DOPA-RESPONSIVE	AD; AR
4193:233910	GCH1	HYPERPHENYLALANINEMIA, BH4-DEF., B	AR		X
4195:125851	GCK	MATURITY-ONSET DIABETES OF THE YOUNG, TYPE 2	AD
4195:602485	GCK	HYPERINSULINEMIC HYPOGLYCEMIA, FAM., 3	AD
4195:606176	GCK	DIABETES MELLITUS, PERMANENT NEO. 1	AR
4241:610542	GFPT1	MYASTHENIC SYN., CONG., 12	AR
28510:610199	GLIS3	DIABETES MELLITUS, NEO., WITH CONG. HYPOTHYROIDISM	AR
4326:149400	GLRA1	HYPEREKPLEXIA 1	AD; AR
4329:614619	GLRB	HYPEREKPLEXIA 2	AR
4335:606762	GLUD1	HYPERINSULINEMIC HYPOGLYCEMIA, FAM., 6	AD
4433:618721	GOT2	DEVELOPMENTAL & EPILEPTIC ENCEPHALOPATHY 82	AR
28956:611777	GPD1L	BRUGADA SYN. 2	AD
4585:245570	GRIN2A	EPILEPSY, FOCAL, WITH SPEECH DIS. & W/W MENTAL RETARDATION	AD
4696:253220	GUSB	MUCOPOLYSACCHARIDOSIS, TYPE VII	AR
4799:231530	HADH	3-HYDROXYACYL-CoA DEHYDROGENASE DEF.	AR		X
4799:609975	HADH	HYPERINSULINEMIC HYPOGLYCEMIA, FAM., 4	AR
4801:609015	HADHA	MITOCHONDRIAL TRIFUNCTIONAL PROTEIN DEF.	AR	X
4801:609016	HADHA	LONG-CHAIN 3-HYDROXYACYL-CoA DEHYDROGENASE DEF.	AR	X
4803:609015	HADHB	MITOCHONDRIAL TRIFUNCTIONAL PROTEIN DEF.	AR	X
16915:610738	HAX1	NEUTROPENIA, SEV. CONG., 3, AR	AR	X
4823:604131	HBA1	α-THALASSEMIA	AD		X
4823:613978	HBA1	HEMOGLOBIN H DIS.	AD		X
4823:140700	HBA1	HEINZ BODY ANEMIAS	AD
4823:617973	HBA1	METHEMOGLOBINEMIA, α TYPE	AD
4823:617981	HBA1	ERYTHROCYTOSIS, FAM., 7	AD
4824:604131	HBA2	α-THALASSEMIA			X
4824:613978	HBA2	HEMOGLOBIN H DIS.			X
4824:140700	HBA2	HEINZ BODY ANEMIAS	AD
4824:617981	HBA2	ERYTHROCYTOSIS, FAM., 7	AD
4832:613977	HBG2	CYANOSIS, TRANSIENT NEO.	AD
4839:309541	HCFC1	METHYLMALONIC ACIDEMIA & HOMOCYSTEINEMIA, cblX TYPE	XLR
4877:182230	HESX1	SEPTOOPTIC DYSPLASIA	AD; AR
4922:617460	HK1	RETINITIS PIGMENTOSA 79	AD
4922:618547	HK1	NEURODEVELOPMENTAL DIS. W. VISUAL DEFECTS & BRAIN ABN.	AD
4922:235700	HK1	HEMOLYTIC ANEMIA, NONSPHEROCYTIC, D.T. HEXOKINASE DEF.	AR
4922:605285	HK1	NEUROPATHY, HERED. MOTOR & SENSORY, RUSSE TYPE	AR
4976:253270	HLCS	HOLOCARBOXYLASE SYNTHETASE DEF.	AR	X
5005:246450	HMGCL	3-HYDROXY-3-METHYLGLUTARYL-CoA LYASE DEF.	AR	X
11621:142330	HNF1A	HEPATIC ADENOMAS, FAM.
11621:222100	HNF1A	TYPE 1 DIABETES MELLITUS
11621:612520	HNF1A	TYPE 1 DIABETES MELLITUS 20
11621:600496	HNF1A	MATURITY-ONSET DIABETES OF THE YOUNG, TYPE 3	AD
5024:125850	HNF4A	MATURITY-ONSET DIABETES OF THE YOUNG, TYPE 1	AD
5024:616026	HNF4A	FANCONI RENOTUBULAR SYN. 4 WITH MATURITY-ONSET DIABETES OF THE YOUNG	AD
5147:140350	HPD	HAWKINSINURIA	AD		X
5147:276710	HPD	TYROSINEMIA, TYPE III	AR		X
5218:201810	HSD3B2	CONG. ADRENAL HYPERPLASIA D.T. 3-β-HYDROXYSTEROID DEHYDROGENASE 2 DEF.	AR
5391:607014	IDUA	HURLER SYN.	AR	X
5391:607015	IDUA	HURLER-SCHEIE SYN.	AR
5391:607016	IDUA	SCHEIE SYN.	AR	X
18550:614231	IER3IP1	MICROCEPHALY, EPILEPSY, & DIABETES SYN.	AR
5541:601495	IGHM	AGAMMAGLOBULINEMIA 1	AR
5870:613500	IGLL1	AGAMMAGLOBULINEMIA 2	AR
5964:613148	IL10RA	INFLAMMATORY BOWEL DIS. 28	AR
5965:612567	IL10RB	INFLAMMATORY BOWEL DIS. 25	AR
6009:618495	IL2RB	IMMUNODEF. 63 WITH LYMPHOPROLIFERATION & AUTOIMMUNITY	AR
6010:300400	IL2RG	SEV. COMB. IMMUNODEF.	XLR
6010:312863	IL2RG	COMB. IMMUNODEF.	XLR
6024:608971	IL7R	SEV. COMB. IMMUNODEF., T CELL̶ ̶, B CELL+, NK CELL+	AR
6081:125852	INS	TYPE 1 DIABETES MELLITUS 2	AD
6081:613370	INS	MATURITY-ONSET DIABETES OF THE YOUNG, TYPE 10	AD
6081:616214	INS	HYPERPROINSULINEMIA	AD
6081:618858	INS	DIABETES MELLITUS, PERMANENT NEO. 4	AD; AR
17967:607676	IRAK4	IMMUNODEF. 67	AR
6155:116920	ITGB2	LEUKOCYTE ADHESION DEF., TYPE I	AR
6186:243500	IVD	ISOVALERIC ACIDEMIA	AR	X
6193:600802	JAK3	SEV. COMB. IMMUNODEF., T CELL ̶ , B CELL+, NK CELL ̶	AR
6257:610582	KCNJ11	DIABETES MELLITUS, TRANSIENT NEO., 3	AD
6257:616329	KCNJ11	MATURITY-ONSET DIABETES OF THE YOUNG, TYPE 13	AD
6257:618856	KCNJ11	DIABETES MELLITUS, PERMANENT NEO. 2	AD
6257:601820	KCNJ11	HYPERINSULINEMIC HYPOGLYCEMIA, FAM., 2	AD; AR
6294:192500	KCNQ1	LONG QT SYN. 1	AD
6294:607554	KCNQ1	ATRIAL FIBRILLATION, FAM., 3	AD
6294:609621	KCNQ1	SHORT QT SYN. 2	AD
6294:220400	KCNQ1	JERVELL & LANGE-NIELSEN SYN. 1	AR
6296:121200	KCNQ2	SEIZURES, BENIGN FAM. NEO., 1	AD
6296:613720	KCNQ2	EPILEPTIC ENCEPHALOPATHY, EARLY INF., 7	AD
18865:614959	KCNT1	EPILEPTIC ENCEPHALOPATHY, EARLY INF., 14	AD
18865:615005	KCNT1	EPILEPSY, NOCTURNAL FRONTAL LOBE, 5	AD
4021:617526	KDSR	ERYTHROKERATODERMIA VARIABILIS ET PROGRESSIVA 4	AR
29796:610798	LAMTOR2	IMMUNODEF. D.T. DEFECT IN MAPBP-INTERACTING PROTEIN	AR
6595:221750	LHX3	PITUITARY HORMONE DEF., COMB., 3	AR
21734:262700	LHX4	PITUITARY HORMONE DEF., COMB., 4	AD
6617:278000	LIPA	LYSOSOMAL ACID LIPASE DEF.	AR
23038:277380	LMBRD1	METHYLMALONIC ACIDURIA & HOMOCYSTINURIA, cblF TYPE	AR		X
6696:614305	LRP4	SCLEROSTEOSIS 2	AD; AR
6696:212780	LRP4	CENANI-LENZ SYNDACTYLY SYN.	AR
6696:616304	LRP4	MYASTHENIC SYN., CONG., 17	AR
19027:613506	LRRC8A	AGAMMAGLOBULINEMIA 5, AD	AD
1968:214500	LYST	CHEDIAK-HIGASHI SYN.	AR
6764:617243	MAD2L2	FANCONI ANEMIA, COMP. V	AR
6930:202200	MC2R	GLUCOCORTICOID DEF. 1	AR
6936:210200	MCCC1	3-METHYLCROTONYL-CoA CARBOXYLASE 1 DEF.	AR	X
6937:210210	MCCC2	3-METHYLCROTONYL-CoA CARBOXYLASE 2 DEF.	AR	X
18871:251100	MMAA	METHYLMALONIC ACIDURIA, cblA TYPE	AR	X
19331:251110	MMAB	METHYLMALONIC ACIDURIA, cblB TYPE	AR	X
24525:277400	MMACHC	METHYLMALONIC ACIDURIA & HOMOCYSTINURIA, cblC TYPE	AR		X
25221:277410	MMADHC	METHYLMALONIC ACIDURIA & HOMOCYSTINURIA, cblD TYPE		X	X
7526:251000	MMUT	METHYLMALONIC ACIDURIA D.T. METHYLMALONYL-CoA MUTASE DEF.	AR	X
4979:176450	MNX1	CURRARINO SYN.	AD
7190:252150	MOCS1	MOLYBDENUM COFACTOR DEF., COMP. A	AR
1304:607398	MRAP	GLUCOCORTICOID DEF. 2	AR
7436:188050	MTHFR*	THROMBOPHILIA D.T. THROMBIN DEFECT	AD
7436:236250	MTHFR*	HOMOCYSTINURIA D.T. DEF. N(5,10)-METHYLENETETRAHYDROFOLATE REDUCTASE ACTIVITY	AR	X
7436:601634	MTHFR*	NEURAL TUBE DEFECTS, FOLATE-SENSITIVE	AR
7468:250940	MTR	HOMOCYSTINURIA-MEGALOBLASTIC ANEMIA, cblG COMPLEMENTATION TYPE	AR	X
7468:601634	MTR	NEURAL TUBE DEFECTS, FOLATE-SENSITIVE	AR
7473:236270	MTRR	HOMOCYSTINURIA-MEGALOBLASTIC ANEMIA, cblE COMPLEMENTATION TYPE	AR	X
7473:601634	MTRR	NEURAL TUBE DEFECTS, FOLATE-SENSITIVE	AR
7525:208150	MUSK	FETAL AKINESIA DEFORMATION SEQUENCE 1	AR
7525:616325	MUSK	MYASTHENIC SYN., CONG., 9, ASSOC W. ACETYLCHOLINE RECEPTOR DEF.	AR
7530:175900	MVK	POROKERATOSIS 3	AD
7530:260920	MVK	HYPER-IgD SYN.	AR
7530:610377	MVK	MEVALONIC ACIDURIA	AR
7577:160500	MYH7	MYOPATHY, DISTAL, 1	AD
7577:181430	MYH7	SCAPULOPERONEAL MYOPATHY, MYH7-RELATED	AD
7577:608358	MYH7	MYOPATHY, MYOSIN STORAGE, AD	AD
7577:613426	MYH7	CARDIOMYOPATHY, DILATED, 1S	AD
7577:192600	MYH7	CARDIOMYOPATHY, FAM. HYPERTROPHIC, 1	AD; Digenic
7577:255160	MYH7	MYOPATHY, MYOSIN STORAGE, AR	AR
7608:618198	MYO9A	MYASTHENIC SYN., CONG., 24, PRESYNAPTIC	AR
29401:618116	MYSM1	BONE MARROW FAILURE SYN. 4	AR
17996:237310	NAGS	N-ACETYLGLUTAMATE SYNTHASE DEF.	AR
7652:609135	NBN	APLASTIC ANEMIA
7652:613065	NBN	LEUKEMIA, ACUTE LYMPHOBLASTIC
7652:251260	NBN	NIJMEGEN BREAKAGE SYN.	AR
7660:233700	NCF1	GRANULOMATOUS DIS., CHRONIC, AR, 1	AR
7661:233710	NCF2	GRANULOMATOUS DIS., CHRONIC, AR, 2	AR
7662:613960	NCF4	GRANULOMATOUS DIS., CHRONIC, AR, 3	AR
13806:610370	NEUROG3	DIARRHEA 4, MALABSORPTIVE, CONG.	AR
25737:611291	NHEJ1	SEV. COMB. IMMUNODEF. WITH MICROCEPHALY, GROWTH RETARDATION, & SENSITIVITY TO IONIZING RADIATION
7863:614736	NNT	GLUCOCORTICOID DEF. 4 W/W MINERALOCORTICOID DEF.	AR
7897:257220	NPC1	NIEMANN-PICK DIS., TYPE C1	AR
14537:607625	NPC2	NIEMANN-PICK DIS., TYPE C2	AR
7979:605115	NR3C2	HYPERTENSION, EARLY-ONSET, WITH SEV. EXACERBATION IN PREGNANCY	AD
7979:177735	NR3C2	PSEUDOHYPOALDOSTERONISM, TYPE I, AD	AD
7983:612964	NR5A1	PREMATURE OVARIAN FAILURE 7	AD
7983:612965	NR5A1	46,XY SEX REVERSAL 3	AD
7983:613957	NR5A1	SPERMATOGENIC FAILURE 8	AD
7983:617480	NR5A1	46,XX SEX REVERSAL 4	AD
8512:311250	OTC	ORNITHINE TRANSCARBAMYLASE DEF., HYPERAMMONEMIA D.T.	XLR
8527:245050	OXCT1	SUCCINYL-CoA:3-OXOACID-CoA TRANSFERASE DEF.	AR
8582:261600	PAH	PHENYLKETONURIA; PKU	AR	X
8646:264070	PCBD1	HYPERPHENYLALANINEMIA, BH4-DEF., D	AR		X
8653:606054	PCCA	PROPIONIC ACIDEMIA	AR	X
8654:606054	PCCB	PROPIONIC ACIDEMIA	AR	X
17759:614651	PDSS1	COENZYME Q10 DEF., PRIMARY, 2	AR
23041:614652	PDSS2	COENZYME Q10 DEF., PRIMARY, 3	AR
8905:614921	PGM1	CONG. DIS. OF GLYCOSYLATION, TYPE It	AR
8907:615816	PGM3	IMMUNODEF. 23	AR
8918:307800	PHEX	HYPOPHOSPHATEMIC RICKETS, XL DOMINANT	XLD
8923:256520	PHGDH	NEU-LAXOVA SYN. 1	AR
8923:601815	PHGDH	PHOSPHOGLYCERATE DEHYDROGENASE DEF.	AR
8979:269880	PIK3R1	SHORT SYN.	AD
8979:616005	PIK3R1	IMMUNODEF. 36	AD
8979:615214	PIK3R1	AGAMMAGLOBULINEMIA 7, AR	AR
9008:173900	PKD1	POLYCYSTIC KIDNEY DIS. 1 W/W POLYCYSTIC LIVER DIS.	AD
9009:613095	PKD2	POLYCYSTIC KIDNEY DIS. 2 W/W POLYCYSTIC LIVER DIS.	AD
9020:102900	PKLR	ADENOSINE TRIPHOSPHATE, ELEVATED, OF ERYTHROCYTES	AD
9020:266200	PKLR	PYRUVATE KINASE DEF. RED CELLS	AR
9457:617290	PLPBP	EPILEPSY, EARLY-ONSET, VITAMIN B6-DEPENDENT	AR
9115:212065	PMM2	CONG. DIS. OF GLYCOSYLATION, TYPE Ia	AR
30260:610090	PNPO	PYRIDOXAMINE 5-PRIME-PHOSPHATE OXIDASE DEF.	AR
9208:613571	POR	DIS. STEROIDOGENESIS D.T. CYTOCHROME P450 OXIDOREDUCTASE DEF.
9208:201750	POR	ANTLEY-BIXLER SYN. WITH GENITAL ABN. & DIS. STEROIDOGENESIS	AR
9210:613038	POU1F1	PITUITARY HORMONE DEF., COMB., 1	AD; AR
9352:277400	PRDX1	METHYLMALONIC ACIDURIA & HOMOCYSTINURIA, cblC TYPE	AR		X
30228:616224	PREPL	MYASTHENIC SYN., CONG., 22	AR
9360:609135	PRF1	APLASTIC ANEMIA
9360:603553	PRF1	HEMOPHAGOCYTIC LYMPHOHISTIOCYTOSIS, FAM., 2	AR
9413:615966	PRKDC	IMMUNODEF. 26 W/W NEUROLOGIC ABN.	AR
9455:262600	PROP1	PITUITARY HORMONE DEF., COMB., 2	AR
30500-ORPHA:569	PRRT2	MIGRAINE, FAM. HEMIPLEGIC, 2
30500:128200	PRRT2	EPISODIC KINESIGENIC DYSKINESIA 1	AD
30500:602066	PRRT2	CONVULSIONS, FAM. INF., WITH PAROXYSMAL CHOREOATHETOSIS	AD
30500:605751	PRRT2	SEIZURES, BENIGN FAM. INF., 2	AD
19129:610992	PSAT1	PHOSPHOSERINE AMINOTRANSFERASE DEF.	AR
19129:616038	PSAT1	NEU-LAXOVA SYN. 2	AR
9577:614023	PSPH	PHOSPHOSERINE PHOSPHATASE DEF.	AR
23734:609069	PTF1A	PANCREATIC & CEREBELLAR AGENESIS	AR
23734:615935	PTF1A	PANCREATIC AGENESIS 2	AR
9689:261640	PTS	HYPERPHENYLALANINEMIA, BH4-DEF., A	AR		X
9726:232600	PYGM	GLYCOGEN STORAGE DIS. V	AR
9752:261630	QDPR	HYPERPHENYLALANINEMIA, BH4-DEF., C	AR		X
9766:607624	RAB27A	GRISCELLI SYN., TYPE 2	AR
9831:609889	RAG1	αβ T-CELL LYMPHOPENIA WITH γδ T-CELL EXPANSION, SEV. CYTOMEGALOVIRUS INFECTION & AUTOIMMUNITY
9831:233650	RAG1	COMB. CELLULAR & HUMORAL IMMUNE DEF. WITH GRANULOMAS	AR
9831:601457	RAG1	SEV. COMB. IMMUNODEF., T CELL ̶ , B CELL ̶ , NK CELL+	AR
9831:603554	RAG1	OMENN SYN.	AR
9832:233650	RAG2	COMB. CELLULAR & HUMORAL IMMUNE DEF. WITH GRANULOMAS	AR
9832:601457	RAG2	SEV. COMB. IMMUNODEF., T CELL ̶ , B CELL̶ , NK CELL+	AR
9832:603554	RAG2	OMENN SYN.	AR
9863:616326	RAPSN	MYASTHENIC SYN., CONG., 11, ASSOC W. ACETYLCHOLINE RECEPTOR DEF.	AR
9863:618388	RAPSN	FETAL AKINESIA DEFORMATION SEQUENCE 2	AR
25539:617784	RFWD3	FANCONI ANEMIA, COMP. W	AR
21478:615710	RFX6	MITCHELL-RILEY SYN.	AR
9987:209920	RFXANK	BARE LYMPHOCYTE SYN., TYPE II	AR
10031:250250	RMRP	CARTILAGE-HAIR HYPOPLASIA	AR
10031:250460	RMRP	METAPHYSEAL DYSPLASIA WITHOUT HYPOTRICHOSIS	AR
10031:607095	RMRP	ANAUXETIC DYSPLASIA 1	AR
10301:612562	RPL11	DIAMOND-BLACKFAN ANEMIA 7	AD
10306:615550	RPL15	DIAMOND-BLACKFAN ANEMIA 12	AD
10310:618310	RPL18	DIAMOND-BLACKFAN ANEMIA 18	AD
10327:614900	RPL26	DIAMOND-BLACKFAN ANEMIA 11	AD
10328:617408	RPL27	DIAMOND-BLACKFAN ANEMIA 16	AD
10344:618312	RPL35	DIAMOND-BLACKFAN ANEMIA 19	AD
10345:612528	RPL35A	DIAMOND-BLACKFAN ANEMIA 5	AD
10360:612561	RPL5	DIAMOND-BLACKFAN ANEMIA 6	AD
10383:613308	RPS10	DIAMOND-BLACKFAN ANEMIA 9	AD
10389:618313	RPS15A	DIAMOND-BLACKFAN ANEMIA 20	AD
10397:612527	RPS17	DIAMOND-BLACKFAN ANEMIA 4	AD
10402:105650	RPS19	DIAMOND-BLACKFAN ANEMIA 1	AD
10411:610629	RPS24	DIAMOND-BLACKFAN ANEMIA 3	AD
10414:613309	RPS26	DIAMOND-BLACKFAN ANEMIA 10	AD
10416:617409	RPS27	DIAMOND-BLACKFAN ANEMIA 17	AD
10418:606164	RPS28	DIAMOND-BLACKFAN ANEMIA 15 WITH MANDIBULOFACIAL DYSOSTOSIS	AD
10419:615909	RPS29	DIAMOND-BLACKFAN ANEMIA 13	AD
10440:612563	RPS7	DIAMOND-BLACKFAN ANEMIA 8	AD
10483:145600	RYR1	MALIGNANT HYPERTHERMIA, SUSC.TO, 1	AD
10483:117000	RYR1	CENTRAL CORE DIS. OF MUSCLE	AD; AR
10483:255320	RYR1	MINICORE MYOPATHY WITH EXTERNAL OPHTHALMOPLEGIA	AR
19440:609135	SBDS	APLASTIC ANEMIA
19440:260400	SBDS	SHWACHMAN-DIAMOND SYN. 1	AR
10585:604403	SCN1A	GEN. EPILEPSY WITH FEBRILE SEIZURES PLUS, TYPE 2	AD
10585:607208	SCN1A	EPILEPTIC ENCEPHALOPATHY, EARLY INF., 6	AD
10585:609634	SCN1A	MIGRAINE, FAM. HEMIPLEGIC, 3	AD
10588:607745	SCN2A	SEIZURES, BENIGN FAM. INF., 3	AD
10588:613721	SCN2A	EPILEPTIC ENCEPHALOPATHY, EARLY INF., 11	AD
10588:618924	SCN2A	EPISODIC ATAXIA, TYPE 9	AD
10590:617935	SCN3A	EPILEPSY, FAM. FOCAL, WITH VARIABLE FOCI 4	AD
10590:617938	SCN3A	DEVELOPMENTAL & EPILEPTIC ENCEPHALOPATHY 62	AD
10591:168300	SCN4A	PARAMYOTONIA CONGENITA OF VON EULENBURG	AD
10591:170500	SCN4A	HYPERKALEMIC PERIODIC PARALYSIS	AD
10591:608390	SCN4A	MYOTONIA, POTASSIUM-AGGRAVATED	AD
10591:613345	SCN4A	HYPOKALEMIC PERIODIC PARALYSIS, TYPE 2	AD
10591:614198	SCN4A	MYASTHENIC SYN., CONG., 16	AR
10593:603829	SCN5A	VENTRICULAR FIBRILLATION, PAROXYSMAL FAM., 1
10593:113900	SCN5A	PROG. FAM. HEART BLOCK, TYPE IA	AD
10593:601144	SCN5A	BRUGADA SYN. 1	AD
10593:601154	SCN5A	CARDIOMYOPATHY, DILATED, 1E	AD
10593:603830	SCN5A	LONG QT SYN. 3	AD
10593:614022	SCN5A	ATRIAL FIBRILLATION, FAM., 10	AD
10593:272120	SCN5A	SUDDEN INFANT DEATH SYN.	AR
10593:608567	SCN5A	SICK SINUS SYN. 1	AR
10596:614306	SCN8A	COGNITIVE IMPAIRMENT W/W CEREBELLAR ATAXIA	AD
10596:614558	SCN8A	EPILEPTIC ENCEPHALOPATHY, EARLY INF., 13	AD
10596:617080	SCN8A	SEIZURES, BENIGN FAM. INF., 5	AD
10596:618364	SCN8A	MYOCLONUS, FAM., 2	AD
10599:613021	SCNN1A	BRONCHIECTASIS W/W ELEVATED SWEAT CHLORIDE 2	AD
10599:618126	SCNN1A	LIDDLE SYN. 3	AD
10599:264350	SCNN1A	PSEUDOHYPOALDOSTERONISM, TYPE I, AR	AR
10600:177200	SCNN1B	LIDDLE SYN. 1	AD
10600:211400	SCNN1B	BRONCHIECTASIS W/W ELEVATED SWEAT CHLORIDE 1	AD
10600:264350	SCNN1B	PSEUDOHYPOALDOSTERONISM, TYPE I, AR	AR
10602:613071	SCNN1G	BRONCHIECTASIS W/W ELEVATED SWEAT CHLORIDE 3	AD
10602:618114	SCNN1G	LIDDLE SYN. 2	AD
10602:264350	SCNN1G	PSEUDOHYPOALDOSTERONISM, TYPE I, AR	AR
8941:613490	SERPINA1	α-1-ANTITRYPSIN DEF.	AR
10817:617575	SGPL1	NEPHROTIC SYN., TYPE 14	AR
10820:308240	SH2D1A	LYMPHOPROLIFERATIVE SYN., XL, 1	XLR
10856:222900	SI	SUCRASE-ISOMALTASE DEF., CONG.	AR
23089:615905	SLC13A5	DEVELOPMENTAL & EPILEPTIC ENCEPHALOPATHY 25, WITH AMELOGENESIS IMPERFECTA	AR
10922:245340	SLC16A1	ERYTHROCYTE LACTATE TRANSPORTER DEFECT	AD
10922:610021	SLC16A1	HYPERINSULINEMIC HYPOGLYCEMIA, FAM., 7	AD
10922:616095	SLC16A1	MONOCARBOXYLATE TRANSPORTER 1 DEF.	AD; AR
10935:618049	SLC18A2	PARKINSONISM-DYSTONIA, INF., 2	AR
10936:617239	SLC18A3	MYASTHENIC SYN., CONG., 21, PRESYNAPTIC	AR
16266:607483	SLC19A3	THIAMINE METABOLISM DYSFUNCTION SYN. 2 (BIOTIN- OR THIAMINE-RESPONSIVE TYPE)	AR
10969:212140	SLC22A5	CARNITINE DEF., SYSTEMIC PRIMARY	AR	X
10979:615182	SLC25A1	COMB. D2- & L2-HYDROXYGLUTARIC ACIDURIA	AR
10979:618197	SLC25A1	MYASTHENIC SYN., CONG., 23, PRESYNAPTIC	AR
10983:605814	SLC25A13	CITRULLINEMIA, TYPE II, NEO.-ONSET	AR		X
10985:238970	SLC25A15	HYPERORNITHINEMIA-HYPERAMMONEMIA-HOMOCITRULLINURIA SYN.	AR
1421:212138	SLC25A20	CARNITINE-ACYLCARNITINE TRANSLOCASE DEF.	AR		X
11005:601042	SLC2A1	DYSTONIA 9	AD
11005:608885	SLC2A1	STOMATIN-DEF. CRYOHYDROCYTOSIS WITH NEUROLOGIC DEFECTS	AD
11005:612126	SLC2A1	GLUT1 DEF. SYN. 2	AD
11005:614847	SLC2A1	EPILEPSY, IDIOPATHIC GEN., SUSC.TO, 12	AD
11005:606777	SLC2A1	GLUT1 DEF. SYN. 1	AD; AR
11022:300896	SLC35A2	CONG. DIS. OF GLYCOSYLATION, TYPE IIm	XLD
4061:232220	SLC37A4	GLYCOGEN STORAGE DIS. Ib	AR
4061:232240	SLC37A4	GLYCOGEN STORAGE DIS. Ic	AR
20862:616721	SLC39A8	CONG. DIS. OF GLYCOSYLATION, TYPE IIn	AR
30521:229050	SLC46A1	FOLATE MALABSORPTION, HERED.	AR
30224:614707	SLC52A2	BROWN-VIALETTO-VAN LAERE SYN. 2	AR
16187:211500	SLC52A3	FAZIO-LONDE DIS.	AR
16187:211530	SLC52A3	BROWN-VIALETTO-VAN LAERE SYN. 1	AR
11036:606824	SLC5A1	GLUCOSE/GALACTOSE MALABSORPTION	AR
14025:158580	SLC5A7	NEURONOPATHY, DISTAL HERED. MOTOR, TYPE VIIA	AD
14025:617143	SLC5A7	MYASTHENIC SYN., CONG., 20, PRESYNAPTIC	AR
11051:614618	SLC6A5	HYPEREKPLEXIA 3	AD; AR
23845:613951	SLX4	FANCONI ANEMIA, COMP. P	AR
11117:253300	SMN1	SPINAL MUSCULAR ATROPHY, TYPE I	AR	X
11117:253400	SMN1	SPINAL MUSCULAR ATROPHY, TYPE III	AR	X
11117:253550	SMN1	SPINAL MUSCULAR ATROPHY, TYPE II	AR	X
11117:271150	SMN1	SPINAL MUSCULAR ATROPHY, TYPE IV	AR	X
11132:616330	SNAP25	MYASTHENIC SYN., CONG., 18	AD
11301:618752	SRP54	NEUTROPENIA, SEV. CONG., 8, AD	AD
11359:201710	STAR	LIPOID CONG. ADRENAL HYPERPLASIA	AR
11367:618985	STAT5B	GROWTH HORMONE INSENSITIVITY SYN. WITH IMMUNE DYSREGULATION 2, AD	AD
11367:245590	STAT5B	GROWTH HORMONE INSENSITIVITY SYN. WITH IMMUNE DYSREGULATION 1, AR	AR
11429:603552	STX11	HEMOPHAGOCYTIC LYMPHOHISTIOCYTOSIS, FAM., 4	AR
11445:613101	STXBP2	HEMOPHAGOCYTIC LYMPHOHISTIOCYTOSIS, FAM., 5
11573:276600	TAT	TYROSINEMIA, TYPE II	AR		X
11577:302060	TAZ	BARTH SYN.	XLR
11596:201400	TBX19	ACTH DEF., ISOLATED	AR
11633:616941	TCF3	AGAMMAGLOBULINEMIA 8, AD	AD
11653:275350	TCN2	TRANSCOBALAMIN II DEF.	AR
11782:605407	TH	SEGAWA SYN., AR	AR
23194:309541	THAP11*	METHYLMALONIC ACIDEMIA & HOMOCYSTEINEMIA, cblX TYPE
11784:614486	THBD	THROMBOPHILIA D.T. THROMBOMODULIN DEFECT
11784:612926	THBD	HEMOLYTIC UREMIC SYN., ATYPICAL, SUSC.TO, 6	AD
11908:174810	TNFRSF11A	FAM. EXPANSILE OSTEOLYSIS	AD
11908:602080	TNFRSF11A	PAGET DIS. OF BONE 2, EARLY-ONSET	AD
11908:612301	TNFRSF11A	OSTEOPETROSIS, AR 7	AR
12362:606690	TSC1	LYMPHANGIOLEIOMYOMATOSIS
12362:607341	TSC1	FOCAL CORTICAL DYSPLASIA, TYPE II
12362:191100	TSC1	TUBEROUS SCLEROSIS 1	AD
12363:606690	TSC2	LYMPHANGIOLEIOMYOMATOSIS
12363:607341	TSC2	FOCAL CORTICAL DYSPLASIA, TYPE II
12363:613254	TSC2	TUBEROUS SCLEROSIS 2	AD
25455:300946	TSR2	DIAMOND-BLACKFAN ANEMIA 14 WITH MANDIBULOFACIAL DYSOSTOSIS	XLR
19750:243150	TTC7A	GASTROINTESTINAL DEFECTS & IMMUNODEF. SYN.	AR
25009:616435	UBE2T	FANCONI ANEMIA, COMP. T	AR
12518-ORPHA:276556	UCP2	Hyperinsulinism due to UCP2 deficiency
12518-ORPHA:657	UCP2	Congenital isolated hyperinsulinism
23147:608898	UNC13D	HEMOPHAGOCYTIC LYMPHOHISTIOCYTOSIS, FAM., 3	AR
12642:108600	VAMP1	SPASTIC ATAXIA 1, AD	AD
12642:618323	VAMP1	MYASTHENIC SYN., CONG., 25, PRESYNAPTIC	AR
14579:615285	VPS45	NEUTROPENIA, SEV. CONG., 5, AR	AR	X
12731:300299	WAS	NEUTROPENIA, SEV. CONG., XL	XLR	X
12731:301000	WAS	WISKOTT-ALDRICH SYN.	XLR	X
12731:313900	WAS	THROMBOCYTOPENIA 1	XLR
592:300635	XIAP	LYMPHOPROLIFERATIVE SYN., XL, 2	XLR
12928:309541	ZNF143*	METHYLMALONIC ACIDEMIA & HOMOCYSTEINEMIA, cblX TYPE	AD;AR
