# Supplementary material for: An automated 13.5 hour system for scalable diagnosis and acute management guidance for genetic diseases
Source: Nat Commun. 2022 Jul 26;13:4057. doi: 10.1038/s41467-022-31446-6 (PMC9325884; doi:10.1038/s41467-022-31446-6)
Supplement: Supplementary file 3 — Supplementary Dataset 2 [file 41467_2022_31446_MOESM3_ESM.xlsx]

## Sheet: Sheet1
Repli-cation of Variable	Variable Name	Type	Content	Choices	Purpose
Gene
	non_nicupicu_disease	Button	Indicate if this disease/interventions are NOT present in Neonatal/Pediatric populations	disease NOT present in the NICU/PICU setting	Flag condition as out of scope for GTRx
	db_hgnc_gene_symbol	Informational	Gene symbol
10	condition_name_1	Link	Name of Disease(s) associated with gene		Navigation to record associated with disease
	collapse_group_number	Drop-down List	Is the acute management of some of these diseases identical? How many groups?	1, 2, 3
3	group_1_diseases	check box	Please indicate the diseases to include in therapeutic group 1.
Disease
	Condition_name	Informational	Name of Disease associated with gene
	db_omim_id_1	Informational	OMIM identifier for disease		HTML link to OMIM page
	db_orphanet_dx_id_1	Informational	Orphanet identifier for disease		HTML link to Orphanet page
	db_genereviews_name_1	Informational	GeneReviews identifier for disease		HTML link to GeneReviews page
	db_gard_disease_id_1	Informational	Gard identifier for disease		HTML link to Gard page
	db_hgnc_gene_symbol	Informational	Gene symbol		navigation to Gene page
	dx_links_issue	Button	Please indicate if there is a mismatch or need for comment regarding this disease and the links provided above.	There is an issue with the links
	dx_links_comments	Text Field	Please describe the issue with the links provided above. Does it link to the accurate condition? Is the link to a related condition, but is still useful? Is the link not useful?
	dx_gene_wrong	Button	Please indicate if this disease is not associated with this gene.	The association of this disease and gene is not correct
	dx_gene_wrong_tx	Text Field	Please describe your objections to the association of this gene and disease.
	subspecialist_yn	yes/no	Is this diagnosis one which requires sub-specialist consultation for treatment guidance?	yes/no
	subspecialist	check box	What kind of sub-specialist?	Adolescent Medicine, Cardiology, Child Abuse Pediatrics, Critical Care Medicine, Developmental-Behavioral Pediatrics, Emergency Medicine, Endocrinology, Gastroenterology, Hematology-Oncology, Hospital Medicine, Infectious Diseases, Neonatal-Perinatal Medicine, Nephrology, Pulmonology, Rheumatology, Electrophysiology, Anesthesiology, Nutritionist, Geneticist, Biochemical Geneticist, Neurology, Oth…
	other_subspecialist	Text Field	Please describe the "other" subspecialist
	split_1_yn	yes/no	Within the acute ICU management of this disease, is there pathophysiological heterogeneity that is significant enough to warrant division into distinct treatment groups.	yes/no
	dx_subcat_1	Text Field	Treatment group:
	dx_subcat_2	Text Field	Treatment group:
	emergency_note_yn	yes/no	Does this disease need an emergency flag notice at the top of the page?	yes/no
	emergency_note	Text Field	Please provide the emergency note that should appear at the top of the report:
Select interventions for review
	no_rx_for_this_dx	Button	Please select this button if there are no accepted treatments/interventions for this disease.	No treatment for this disease
	no_rx_4_dx_comments	Text Field	Please provide comments related to the absence of treatments or interventions for this disease.
50	use_group_1	check box	*Intervention name displayed*	Retain, Delete, Add note about group
	why_delete_int1	check box	Why is this intervention inappropriate?	Wrong treatment, Inadequate evidence, Not appropriate for intensive care setting, Not specific for this disease, Other
	why_delete_comment_int1	Text Field	Please provide the "other" reason this intervention was deleted
	int_notes_level2_group1	Text Field	Note for *intervention name displayed*
5	add_int_1	Button	Please use this option to include details about an additional intervention for this disease, not listed above.	Add an Intervention
	add_int_description_1	Text Field	Please provide a brief description of this intervention
	add_cat_int_1	Drop-down List	Please categorize the intervention	Drug, Device, Surgery, Diet, Other
	add_int_detail_1	Text Field	Please provide a more detailed description of the intervention listed above.
	add_reff_int_1	Text Field	Please provide a reference (pmid, etc) for this intervention
Intervention / Treatment
	Condition_name	Informational	Name of Disease associated with gene
	db_omim_id_1	Informational	OMIM identifier for disease		HTML link to OMIM page
	db_orphanet_dx_id_1	Informational	Orphanet identifier for disease		HTML link to Orphanet page
	db_genereviews_name_1	Informational	GeneReviews identifier for disease		HTML link to GeneReviews page
	db_gard_disease_id_1	Informational	Gard identifier for disease		HTML link to Gard page
	db_hgnc_gene_symbol	Informational	Gene symbol		navigation to Gene page
55	comment_intgroup_1	Button	*Intervention name displayed*	Provide Comment
	rev1_comm_intgroup_1	Text Field	Comment on: *Intervention name displayed*
	subcat_choice_int_1	check box	Please indicate for which therapeutic subclassification this intervention is appropriate:	Subcategory 1, Subcategory 2
	timeframe_int1	check box	In which time frame(s) after diagnosis should this intervention optimally be started?	Hours, Days or Weeks, Years
	timeframe_subcat1_int1	check box	In which time frame(s) after diagnosis should this intervention optimally be started? *dx_subcat_1 provided*	Hours, Days or Weeks, Years
	timeframe_subcat2_int1	check box	In which time frame(s) after diagnosis should this intervention optimally be started? *dx_subcat_2 provided*	Hours, Days or Weeks, Years
	age_use_int1	check box	In which age group(s) should this intervention be used?	Neonate, Infant, Child
	contra_int1	yes/no	Is there any population of patients in which this intervention is contraindicated?	yes/no
	contra_group_int1	Text Field	For which subgroup is this intervention contraindicated?
	rev1_eff_reclass_drug1	Button	Please classify the effectiveness of this intervention	Curative, Effective/Ameliorative, Still in Trials/Unproven, Contraindicated
	priority_class_drug1	Button	What position whould this treatment be on a list of interventions?	First, Second, Third, Fourth or higher
	qualscale_reclass_drug1	Button	Highest category of evidence supporting efficacy of this intervention.	Authoritative published clinical practice guideline, Cohort study or studies, Case report(s)
	evidence_note_yn_int1	Button	Comments (if any) regarding evidence supporting this intervention	Add Note
	evidence_comment_int1	Text Field
List of disease treatment publications
72	pmid_type_1	Informational	Type of publication reference located
	pmid_journal_1	Informational	Journal name where refrence was published
	pmid_title_1	Informational	Title of paper/article/book
	pmid_1	Informational	PMID number of reference
	pmid_date_1	Informational	Date (year) of publication
	pmid_notes_1	Informational	Intervention(s) appearing in this publication
	pmid_rev1_note_1	Text Field	Notes on *journal name and pmid displayed*
2	add_publication_1	Button	Do you know of a publication relevant to this disease not present in this index?	Add a publication
	add_pmid_1	Text Field	Please provide the PubMed ID of the additional publication
	add_pub_comment_1	Text Field	Please provide a comment on the publication.
Secondary Review
	rev2_headder_tx	Informational	Secondary Review of: *gene symbol and condition displayed*
	db_omim_id_1	Informational	OMIM identifier for disease		HTML link to OMIM page
	db_orphanet_dx_id_1	Informational	Orphanet identifier for disease		HTML link to Orphanet page
	db_genereviews_name_1	Informational	GeneReviews identifier for disease		HTML link to GeneReviews page
	db_gard_disease_id_1	Informational	Gard identifier for disease		HTML link to Gard page
	db_hgnc_gene_symbol	Informational	Gene symbol		navigation to Gene page
50	rev2_emergency_flag	check box	Emergency Notice: *emergency notice displayed*	Agree, Disagree, Leave Note
	rev2_emrg_flag_comm	Text Field	Comment regarding "Emergency Notice" appearing at head of treatment guideline:
	rev2_subspec_yn	check box	Sub-Specialist consult? *subspecialist_yn displayed*	Agree, Disagree, Leave Note
	rev2_subspec_comm	Text Field	Comment regarding sub-specialist consult:
	rev2_subspec_type	check box	Sub-Specialty Identified: *Subspecialist displayed*	Agree, Disagree, Leave Note
	rev2_subspec_id_comm	Text Field	Comment regarding sub-specialist identified
	rev2_split_yn	check box	Treatment sub-populations identified *split_1_yn displayed*	Agree, Disagree, Leave Note
	rev2_split_1_yn_comm	Text Field	Comment regarding identification of therapeutic subclassifications.
	rev2_subcat_names	check box	Treatment Groups: *dx_subcat_1 and dx_subcat_2 displayed*	Agree, Disagree, Leave Note
	rev2_split_1_yn_comm_2	Text Field	Comment regarding identification of therapeutic subclassifications.
	rev2_selections_int1	check box	Reasons for deletion *why_delete_int1, why_delete_comment_int1 and int_notes_level2_group1 displayed*	Agree, Disagree, Leave Note
	r2_deletenote_int1	Text Field	Notes on deletion of: *intervention description displayed*
	rev2_int1	check box	*Intervention name displayed*	Agree, Disagree, Leave Note
			*note on intervention displayed*
			*therapeutic subclassification for which intervention is appropriate displayed*
			*Time frame to initiate intervention, with therapeutic subclassification included displayed*
			*Age group for which intervention is appropriate displayed*
			*Contraindicated groups displayed*
			*Efficacy level displayed
			*Position of this treatment on a list of interventions displayed*
			*Supporting evidence level displayed*
			*Comments on evidence displayed*
	r2_note_int1	Text Field	Reviewer 2 Notes
5	rev2_selections_int31	check box	The reviewer has added the following interventions manually	Agree, Disagree, Leave Note
			*Reviewer 1 intervention displayed*
			*Category of added intervention displayed*
			*Notes on added intervention displayed*
			*Position of this treatment on a list of interventions displayed*
			*PMID associated with this intervention displayed*
	r2_note_int31	Text Field	*Reviewer 2 notes*
RCIGM generated clinical summary
	condition_description2	Informational	Condition Description provided
	rcigm_clinical_summary	Text Field	RCIGM-Generated Clinical Summary of Disease
	rev_inherit_pattern	Button	Provided value for pattern of inheritance:	Value good as-is, Modify Value
	pattern_of_inheritance2	Text Field	Pattern of inheritance as it should appear:
	rev_freq_per_birth	Button	Provided value for Frequency of condition:	Value good as-is, Modify Value
	freq_per_birth2	Text Field	Frequency per Birth as it should appear:
