# Supplementary material for: An automated 13.5 hour system for scalable diagnosis and acute management guidance for genetic diseases
Source: Nat Commun. 2022 Jul 26;13:4057. doi: 10.1038/s41467-022-31446-6 (PMC9325884; doi:10.1038/s41467-022-31446-6)
Supplement: Supplementary file 4 — Supplementary Dataset 3 [file 41467_2022_31446_MOESM4_ESM.xlsx]

## Sheet: Table S7 Final
Gene Symbol	Gene-Disease Dyad Name	Interventions Reviewed	Interventions Accepted	Interventions Added	Review Concordance	Retained Interventions
ABCC6	ABCC6 (PSEUDOXANTHOMA ELASTICUM; PXE)	1	1	0	1	1
ABCC6	ABCC6 (ARTERIAL CALCIFICATION, GENERALIZED, OF INFANCY, 2; GACI2)	5	0	1	1	1
ABCC8	ABCC8 (DIABETES MELLITUS, PERMANENT NEONATAL, 3)	3	3	0	1	3
ABCC8	ABCC8 (HYPERINSULINEMIC HYPOGLYCEMIA, FAMILIAL, 1)	7	5	1	1	6
ABCC9	ABCC9 (Hypertrichosis-acromegaloid facial appearance syndrome)	2	0	0	1	0
ABCC9	ABCC9 (Brugada syndrome)	5	3	1	1	4
ABCD4	ABCD4 (METHYLMALONIC ACIDURIA AND HOMOCYSTINURIA, cblJ TYPE; MAHCJ)	3	1	2	1	3
ACAD9	ACAD9 (MITOCHONDRIAL COMPLEX I DEFICIENCY, NUCLEAR TYPE 20; MC1DN20)	12	3	0	0.777778	3
ACADM	ACADM (ACYL-CoA DEHYDROGENASE, MEDIUM-CHAIN, DEFICIENCY OF; ACADMD)	6	3	1	1	4
ACADVL	ACADVL (ACYL-CoA DEHYDROGENASE, VERY LONG-CHAIN, DEFICIENCY OF; ACADVLD)	14	5	0	1	5
ACAT1	ACAT1 (ALPHA-METHYLACETOACETIC ACIDURIA)	5	3	1	1	4
ACVRL1	ACVRL1 (TELANGIECTASIA, HEREDITARY HEMORRHAGIC, TYPE 2)	20	4	0	0.583	4
ADA	ADA (Omenn syndrome)	42	6	1	0.88	7
ADA	ADA (SEVERE COMBINED IMMUNODEFICIENCY, AUTOSOMAL RECESSIVE, T CELL-NEGATIVE, B CELL-NEGATIVE, NK CELL-NEGATIVE, DUE TO ADENOSINE DEAMINASE DEFICIENCY)	98	2	5	1	7
ADAMTS13	ADAMTS13 (THROMBOTIC THROMBOCYTOPENIC PURPURA, HEREDITARY)	21	4	1	0.9	5
AGL	AGL (GLYCOGEN STORAGE DISEASE III; GSD3)	5	2	1	N/A	3
AGRN	AGRN (MYASTHENIC SYNDROME, CONGENITAL, 8)	15	2	0	1	2
AHCY	AHCY (HYPERMETHIONINEMIA WITH S-ADENOSYLHOMOCYSTEINE HYDROLASE DEFICIENCY)	5	1	0	1	1
AK2	AK2 (RETICULAR DYSGENESIS)	81	1	1	0.988	2
ALDH7A1	ALDH7A1 (EPILEPSY, PYRIDOXINE-DEPENDENT; EPD)	4	3	0	0.9	3
ALDOB	ALDOB (FRUCTOSE INTOLERANCE, HEREDITARY; HFI)	2	1	0	N/A	1
ALG14	ALG14 (MYASTHENIC SYNDROME, CONGENITAL, 15; CMS15)	12	2	0	1	2
ALPL	ALPL (HYPOPHOSPHATASIA, INFANTILE)	12	1	0	1	1
ALPL	ALPL (HYPOPHOSPHATASIA, CHILDHOOD)	11	1	0	1	1
AMN	AMN (IMERSLUND-GRASBECK SYNDROME 2)	2	0	1	1	1
AQP2	AQP2 (DIABETES INSIPIDUS, NEPHROGENIC, AUTOSOMAL)	16	7	0	1	7
ARG1	ARG1 (ARGININEMIA)	15	6	1	0.884	7
ARPC1B	ARPC1B (IMMUNODEFICIENCY 71 WITH INFLAMMATORY DISEASE AND CONGENITAL THROMBOCYTOPENIA)	9	2	1	1	3
ASL	ASL (ARGININOSUCCINIC ACIDURIA)	13	6	1	0.957	7
ASS1	ASS1 (CITRULLINEMIA, CLASSIC)	15	8	2	0.964	10
ATP6V0A4	ATP6V0A4 (RENAL TUBULAR ACIDOSIS, DISTAL, 3, WITH OR WITHOUT SENSORINEURAL HEARING LOSS)	4	2	0	0.9	2
ATP6V1B1	ATP6V1B1 (RENAL TUBULAR ACIDOSIS, DISTAL, 2, WITH PROGRESSIVE SENSORINEURAL HEARING LOSS)	15	5	0	0.958	5
AVPR2	AVPR2 (NEPHROGENIC SYNDROME OF INAPPROPRIATE ANTIDIURESIS)	9	5	0	1	5
AVPR2	AVPR2 (DIABETES INSIPIDUS, NEPHROGENIC, X-LINKED)	36	6	0	1	6
BCKDK	BCKDK (BRANCHED-CHAIN KETO ACID DEHYDROGENASE KINASE DEFICIENCY; BCKDKD)	3	3	0	1	3
BLNK	BLNK (AGAMMAGLOBULINEMIA 4, AUTOSOMAL RECESSIVE)	3	2	0	0.778	2
BRCA2	BRCA2 (MEDULLOBLASTOMA)	21	2	1	1	3
BRCA2	BRCA2 (WILMS TUMOR 1)	12	2	1	1	3
BRCA2	BRCA2 (FANCONI ANEMIA, COMPLEMENTATION GROUP D1)	66	1	2	1	3
BRIP1	BRIP1 (FANCONI ANEMIA, COMPLEMENTATION GROUP J)	66	1	2	1	3
BTD	BTD (BIOTINIDASE DEFICIENCY)	1	1	0	1	1
BTK	BTK (AGAMMAGLOBULINEMIA, X-LINKED)	13	1	0	1	1
C3	C3 (COMPLEMENT COMPONENT 3 DEFICIENCY, AUTOSOMAL RECESSIVE)	0	0	2	1	2
C3	C3 (HEMOLYTIC UREMIC SYNDROME, ATYPICAL, SUSCEPTIBILITY TO, 5)	35	5	3	0.92	8
C5	C5 (COMPLEMENT COMPONENT 5 DEFICIENCY)	85	1	2	0.934	3
C6	C6 (COMPLEMENT COMPONENT 6 DEFICIENCY)	85	1	2	0.978	3
C7	C7 (COMPLEMENT COMPONENT 7 DEFICIENCY)	85	1	2	1	3
C8a	C8a (COMPLEMENT COMPONENT 8 DEFICIENCY, TYPE I)	85	1	2	1	3
C8b	C8b (COMPLEMENT COMPONENT 8 DEFICIENCY, TYPE II)	85	2	2	1	4
C9	C9 (COMPLEMENT COMPONENT 9 DEFICIENCY)	85	1	2	1	3
CA5A	CA5A (CARBONIC ANHYDRASE VA DEFICIENCY, HYPERAMMONEMIA DUE TO; CA5AD)	10	9	1	1	10
CACNA1C	CACNA1C (LONG QT SYNDROME 8; LQT8)	8	2	0	1	2
CACNA1C	CACNA1C (TIMOTHY SYNDROME; TS)	19	9	1	N/A	10
CACNA1D	CACNA1D (PRIMARY ALDOSTERONISM, SEIZURES, AND NEUROLOGIC ABNORMALITIES; PASNA)	6	5	0	N/A	5
CASR	CASR (HYPERPARATHYROIDISM, NEONATAL SEVERE)	13	4	0	1	4
CASR	CASR (HYPOCALCEMIA, AUTOSOMAL DOMINANT 1)	13	10	0	1	10
CBLIF	CBLIF (INTRINSIC FACTOR DEFICIENCY; IFD)	2	0	1	1	1
CBS	CBS (HOMOCYSTINURIA DUE TO CYSTATHIONINE BETA-SYNTHASE DEFICIENCY)	7	5	0	0.867	5
CD3D	CD3D (IMMUNODEFICIENCY 19)	82	2	1	1	3
CD3E	CD3E (IMMUNODEFICIENCY 18)	82	1	1	1	2
CD46	CD46 (HEMOLYTIC UREMIC SYNDROME, ATYPICAL, SUSCEPTIBILITY TO, 2)	35	4	2	0.976	6
CD79A	CD79A (AGAMMAGLOBULINEMIA 3, AUTOSOMAL RECESSIVE)	3	1	1	0.889	2
CD79B	CD79B (AGAMMAGLOBULINEMIA 6, AUTOSOMAL RECESSIVE)	3	2	0	1	2
CDKN1C	CDKN1C (BECKWITH-WIEDEMANN SYNDROME; BWS)	2	2	0	0.857	2
CDKN1C	CDKN1C (Silver-Russell syndrome)	2	2	0	1	2
CDKN1C	CDKN1C (INTRAUTERINE GROWTH RETARDATION, METAPHYSEAL DYSPLASIA, ADRENAL HYPOPLASIA CONGENITA, AND GENITAL ANOMALIES; IMAGE)	4	4	0	1	4
CFB	CFB (HEMOLYTIC UREMIC SYNDROME, ATYPICAL, SUSCEPTIBILITY TO, 4)	35	7	0	1	7
CFD	CFD (COMPLEMENT FACTOR D DEFICIENCY)	85	1	2	1	3
CFH	CFH (HEMOLYTIC UREMIC SYNDROME, ATYPICAL, SUSCEPTIBILITY TO, 1)	35	4	0	1	4
CFHR1	CFHR1 (HEMOLYTIC UREMIC SYNDROME, ATYPICAL, SUSCEPTIBILITY TO, 1)	35	6	0	1	6
CFI	CFI (HEMOLYTIC UREMIC SYNDROME, ATYPICAL, SUSCEPTIBILITY TO, 3)	35	5	0	1	5
CFP	CFP (PROPERDIN DEFICIENCY, X-LINKED; CFPD)	3	1	1	1	2
CFTR	CFTR (CYSTIC FIBROSIS)	64	7	5	0.975	12
CHAT	CHAT (MYASTHENIC SYNDROME, CONGENITAL, 6, PRESYNAPTIC)	12	3	1	1	4
CHRNA1	CHRNA1 (MYASTHENIC SYNDROME, CONGENITAL, 1A, SLOW-CHANNEL; CMS1A)	14	2	0	1	2
CHRNA1	CHRNA1 (MYASTHENIC SYNDROME, CONGENITAL, 1B, FAST-CHANNEL; CMS1B)	11	2	2	1	4
CHRNB1	CHRNB1 (MYASTHENIC SYNDROME, CONGENITAL, 2A, SLOW-CHANNEL; CMS2A)	14	2	0	1	2
CHRNB1	CHRNB1 (MYASTHENIC SYNDROME, CONGENITAL, 2C, ASSOCIATED WITH ACETYLCHOLINE RECEPTOR DEFICIENCY; CMS2C)	11	2	2	1	4
CHRND	CHRND (MYASTHENIC SYNDROME, CONGENITAL, 3A, SLOW-CHANNEL; CMS3A)	14	2	0	1	2
CHRND	CHRND (MYASTHENIC SYNDROME, CONGENITAL, 3B, FAST-CHANNEL; CMS3B)	11	2	2	1	4
CHRND	CHRND (MYASTHENIC SYNDROME, CONGENITAL, 3C, ASSOCIATED WITH ACETYLCHOLINE RECEPTOR DEFICIENCY; CMS3C)	11	2	2	1	4
CHRNE	CHRNE (MYASTHENIC SYNDROME, CONGENITAL, 4A, SLOW-CHANNEL; CMS4A)	15	2	0	1	2
CHRNE	CHRNE (MYASTHENIC SYNDROME, CONGENITAL, 4C, ASSOCIATED WITH ACETYLCHOLINE RECEPTOR DEFICIENCY; CMS4C)	12	2	2	1	4
CHRNE	CHRNE (MYASTHENIC SYNDROME, CONGENITAL, 4B, FAST-CHANNEL; CMS4B)	12	3	1	0.1	4
CLCN7	CLCN7 (HYPOPIGMENTATION, ORGANOMEGALY, AND DELAYED MYELINATION AND DEVELOPMENT; HOD)	1	1	0	1	1
CLCN7	CLCN7 (OSTEOPETROSIS, AUTOSOMAL DOMINANT 2; OPTA2)	7	4	0	0.867	4
CLCN7	CLCN7 (OSTEOPETROSIS, AUTOSOMAL RECESSIVE 4; OPTB4)	3	2	3	1	5
COL13A1	COL13A1 (MYASTHENIC SYNDROME, CONGENITAL, 19)	13	2	1	0.947	3
COLQ	COLQ (MYASTHENIC SYNDROME, CONGENITAL, 5)	15	2	0	1	2
COQ2	COQ2 (COENZYME Q10 DEFICIENCY, PRIMARY, 1)	1	0	1	1	1
COQ4	COQ4 (COENZYME Q10 DEFICIENCY, PRIMARY, 7; COQ10D7)	3	2	0	1	2
COQ6	COQ6 (COENZYME Q10 DEFICIENCY, PRIMARY, 6)	2	1	1	1	2
COQ7	COQ7 (COENZYME Q10 DEFICIENCY, PRIMARY, 8; COQ10D8)	1	0	1	1	1
COQ8A	COQ8A (COENZYME Q10 DEFICIENCY, PRIMARY, 4)	2	0	1	1	1
COQ8B	COQ8B (NEPHROTIC SYNDROME, TYPE 9)	4	1	1	1	2
COQ9	COQ9 (COENZYME Q10 DEFICIENCY, PRIMARY, 5; COQ10D5)	3	0	1	1	1
CPOX	CPOX (COPROPORPHYRIA, HEREDITARY)	28	2	1	0.912	3
CPS1	CPS1 (CARBAMOYL PHOSPHATE SYNTHETASE I DEFICIENCY, HYPERAMMONEMIA DUE TO)	17	13	0	0.939	13
CPT1A	CPT1A (CARNITINE PALMITOYLTRANSFERASE I DEFICIENCY)	3	1	2	1	3
CSF3R	CSF3R (Hereditary neutrophilia)	1	0	0	0.667	0
CSF3R	CSF3R (NEUTROPENIA, SEVERE CONGENITAL, 7, AUTOSOMAL RECESSIVE)	8	3	0	0.929	3
CTPS1	CTPS1 (IMMUNODEFICIENCY 24)	82	2	1	1	3
CUBN	CUBN (IMERSLUND-GRASBECK SYNDROME 1)	4	1	0	1	1
CXCR4	CXCR4 (WHIM SYNDROME)	28	4	1	0.946	5
CYBA	CYBA (GRANULOMATOUS DISEASE, CHRONIC, AUTOSOMAL RECESSIVE, 4; CGD4)	46	5	4	1	9
CYBB	CYBB (IMMUNODEFICIENCY 34; IMD34)	8	1	1	1	2
CYBB	CYBB (GRANULOMATOUS DISEASE, CHRONIC, X-LINKED; CGDX)	47	5	1	1	6
CYP11A1	CYP11A1 (ADRENAL INSUFFICIENCY, CONGENITAL, WITH 46,XY SEX REVERSAL, PARTIAL OR COMPLETE)	8	4	0	1	4
CYP11B1	CYP11B1 (ADRENAL HYPERPLASIA, CONGENITAL, DUE TO STEROID 11-BETA-HYDROXYLASE DEFICIENCY)	12	3	0	0.947368	3
CYP11B2	CYP11B2 (CORTICOSTERONE METHYLOXIDASE TYPE I DEFICIENCY)	8	2	0	1	2
CYP11B2	CYP11B2 (CORTICOSTERONE METHYLOXIDASE TYPE II DEFICIENCY)	8	2	0	1	2
CYP17A1	CYP17A1 (ADRENAL HYPERPLASIA, CONGENITAL, DUE TO 17-ALPHA-HYDROXYLASE DEFICIENCY)	7	2	0	0.5	2
CYP21A2	CYP21A2 (ADRENAL HYPERPLASIA, CONGENITAL, DUE TO 21-HYDROXYLASE DEFICIENCY)	5	2	3	1	5
DBT	DBT (MAPLE SYRUP URINE DISEASE; MSUD)	13	8	0	N/A	8
DCLRE1C	DCLRE1C (OMENN SYNDROME)	41	3	2	1	5
DDC	DDC (AROMATIC L-AMINO ACID DECARBOXYLASE DEFICIENCY)	8	3	0	0.952381	3
DGAT1	DGAT1 (DIARRHEA 7, PROTEIN-LOSING ENTEROPATHY TYPE)	11	7	0	0.952	7
DKC1	DKC1 (DYSKERATOSIS CONGENITA, X-LINKED)	2	1	1	1	2
DLD	DLD (DIHYDROLIPOAMIDE DEHYDROGENASE DEFICIENCY)	18	5	0	0.678	5
DMD	DMD (MUSCULAR DYSTROPHY, BECKER TYPE)	73	3	0	1	3
DMD	DMD (MUSCULAR DYSTROPHY, DUCHENNE TYPE)	67	2	1	1	3
DOCK8	DOCK8 (HYPER-IgE RECURRENT INFECTION SYNDROME 2, AUTOSOMAL RECESSIVE)	4	1	3	1	4
DOK7	DOK7 (MYASTHENIC SYNDROME, CONGENITAL, 10)	13	2	0	1	2
DPAGT1	DPAGT1 (CONGENITAL DISORDER OF GLYCOSYLATION, TYPE Ij; CDG1J)	1	0	0	1	0
DPAGT1	DPAGT1 (MYASTHENIC SYNDROME, CONGENITAL, 13; CMS13)	12	1	0	N/A	1
DSP	DSP (SKIN FRAGILITY-WOOLLY HAIR SYNDROME; SFWHS)	1	0	0	1	0
DSP	DSP (EPIDERMOLYSIS BULLOSA, LETHAL ACANTHOLYTIC; EBLA)	6	0	0	1	0
DSP	DSP (KERATOSIS PALMOPLANTARIS STRIATA II; PPKS2)	2	0	0	1	0
DSP	DSP (CARDIOMYOPATHY, DILATED, WITH WOOLLY HAIR, KERATODERMA, AND TOOTH AGENESIS; DCWHKTA)	9	0	0	1	0
DSP	DSP (CARDIOMYOPATHY, DILATED, WITH WOOLLY HAIR AND KERATODERMA; DCWHK)	15	6	0	1	6
DSP	DSP (ARRHYTHMOGENIC RIGHT VENTRICULAR DYSPLASIA, FAMILIAL, 8; ARVD8)	9	6	0	1	6
EFL1	EFL1 (SHWACHMAN-DIAMOND SYNDROME 2)	15	0	0	1	0
EIF2AK3	EIF2AK3 (EPIPHYSEAL DYSPLASIA, MULTIPLE, WITH EARLY-ONSET DIABETES MELLITUS)	12	1	1	1	2
ELANE	ELANE (CYCLIC NEUTROPENIA)	1	1	0	1	1
ELANE	ELANE (NEUTROPENIA, SEVERE CONGENITAL, 1, AUTOSOMAL DOMINANT; SCN1)	1	1	1	1	2
ENPP1	ENPP1 (ARTERIAL CALCIFICATION, GENERALIZED, OF INFANCY, 1)	19	5	1	0.862069	6
ERCC4	ERCC4 (XERODERMA PIGMENTOSUM, COMPLEMENTATION GROUP F)	39	2	0	1	2
ERCC4	ERCC4 (FANCONI ANEMIA, COMPLEMENTATION GROUP Q)	66	1	2	1	3
ETFA	ETFA (MULTIPLE ACYL-CoA DEHYDROGENASE DEFICIENCY; MADD)	14	8	1	1	9
ETFB	ETFB (MULTIPLE ACYL-CoA DEHYDROGENASE DEFICIENCY)	14	8	1	1	9
ETFDH	ETFDH (MULTIPLE ACYL-CoA DEHYDROGENASE DEFICIENCY)	14	8	1	1	9
ETHE1	ETHE1 (ENCEPHALOPATHY, ETHYLMALONIC; EE)	30	8	0	0.833333	8
F13A1	F13A1 (FACTOR XIII, A SUBUNIT, DEFICIENCY OF)	5	4	0	1	4
F13B	F13B (FACTOR XIII, B SUBUNIT, DEFICIENCY OF)	4	2	1	1	3
F2	F2 (PROTHROMBIN DEFICIENCY, CONGENITAL)	3	1	1	1	2
F2	F2 (THROMBOPHILIA DUE TO THROMBIN DEFECT; THPH1)	1	1	2	1	3
F8	F8 (HEMOPHILIA A)	14	1	2	1	3
F9	F9 (HEMOPHILIA B)	29	4	0	1	4
FAH	FAH (TYROSINEMIA, TYPE I; TYRSN1)	6	3	0	N/A	3
FANCA	FANCA (FANCONI ANEMIA, COMPLEMENTATION GROUP A)	67	1	2	1	3
FANCB	FANCB (VACTERL with hydrocephalus)	1	1	0	1	1
FANCB	FANCB (FANCONI ANEMIA, COMPLEMENTATION GROUP B)	66	1	2	1	3
FANCC	FANCC (FANCONI ANEMIA, COMPLEMENTATION GROUP C)	66	1	2	1	3
FANCD2	FANCD2 (FANCONI ANEMIA, COMPLEMENTATION GROUP D2)	66	1	2	1	3
FANCE	FANCE (FANCONI ANEMIA, COMPLEMENTATION GROUP E)	66	1	2	1	3
FANCF	FANCF (FANCONI ANEMIA, COMPLEMENTATION GROUP F)	66	1	2	1	3
FANCG	FANCG (FANCONI ANEMIA, COMPLEMENTATION GROUP G)	66	1	2	1	3
FANCI	FANCI (FANCONI ANEMIA, COMPLEMENTATION GROUP I)	66	1	2	1	3
FANCL	FANCL (FANCONI ANEMIA, COMPLEMENTATION GROUP L)	66	1	2	1	3
FAS	FAS (AUTOIMMUNE LYMPHOPROLIFERATIVE SYNDROME)	6	2	0	1	2
FBP1	FBP1 (FRUCTOSE-1,6-BISPHOSPHATASE DEFICIENCY; FBP1D)	6	4	0	N/A	4
FERMT3	FERMT3 (LEUKOCYTE ADHESION DEFICIENCY, TYPE III)	8	6	0	1	6
FLAD1	FLAD1 (LIPID STORAGE MYOPATHY DUE TO FLAVIN ADENINE DINUCLEOTIDE SYNTHETASE DEFICIENCY; LSMFLAD)	14	3	2	0.954545	5
FOXA2	FOXA2 (Congenital isolated hyperinsulinism)	4	3	1	0.909	4
FOXA2	FOXA2 (Combined pituitary hormone deficiencies, genetic forms)	4	4	1	1	5
FOXN1	FOXN1 (T-CELL LYMPHOPENIA, INFANTILE, WITH OR WITHOUT NAIL DYSTROPHY, AUTOSOMAL DOMINANT)	25	0	1	1	1
FOXN1	FOXN1 (T-CELL IMMUNODEFICIENCY, CONGENITAL ALOPECIA, AND NAIL DYSTROPHY)	25	2	1	1	3
FOXP3	FOXP3 (IMMUNODYSREGULATION, POLYENDOCRINOPATHY, AND ENTEROPATHY, X-LINKED)	50	5	3	1	8
G6PC	G6PC (GLYCOGEN STORAGE DISEASE Ia; GSD1A)	20	6	0	N/A	6
G6PC3	G6PC3 (NEUTROPENIA, SEVERE CONGENITAL, 4, AUTOSOMAL RECESSIVE)	28	4	0	1	4
G6PD	G6PD (ANEMIA, NONSPHEROCYTIC HEMOLYTIC, DUE TO G6PD DEFICIENCY)	1	1	1	1	2
GAA	GAA (GLYCOGEN STORAGE DISEASE II; GSD2)	25	2	1	N/A	3
GALE	GALE (GALACTOSEMIA III; GALAC3)	3	0	1	1	1
GALK1	GALK1 (GALACTOSEMIA II; GALAC2)	0	0	1	N/A	1
GALT	GALT (GALACTOSEMIA I)	29	1	1	1	2
GAMT	GAMT (CEREBRAL CREATINE DEFICIENCY SYNDROME 2)	6	4	1	1	5
GATA1	GATA1 (ANEMIA, X-LINKED, WITH OR WITHOUT NEUTROPENIA AND/OR PLATELET ABNORMALITIES; XLANP)	4	3	0	0.905	3
GATA1	GATA1 (THROMBOCYTOPENIA, X-LINKED, WITH OR WITHOUT DYSERYTHROPOIETIC ANEMIA)	4	3	1	1	4
GATA1	GATA1 (Blackfan-Diamond anemia)	49	1	3	1	4
GATA1	GATA1 (Congenital erythropoietic porphyria)	24	5	3	1	8
GATA4	GATA4 (TETRALOGY OF FALLOT; TOF)	5	0	0	1	0
GATA4	GATA4 (ATRIAL SEPTAL DEFECT 2; ASD2)	1	0	0	1	0
GATA4	GATA4 (VENTRICULAR SEPTAL DEFECT 1; VSD1)	7	0	0	1	0
GATA6	GATA6 (TETRALOGY OF FALLOT; TOF)	5	0	0	1	0
GATA6	GATA6 (CONOTRUNCAL HEART MALFORMATIONS; CTHM)	1	0	0	1	0
GATA6	GATA6 (HEART DEFECTS, CONGENITAL, AND OTHER CONGENITAL ANOMALIES; HDCA)	2	0	0	1	0
GATA6	GATA6 (ATRIAL SEPTAL DEFECT 9; ASD9)	2	0	0	1	0
GCDH	GCDH (GLUTARIC ACIDEMIA I; GA1)	14	2	3	1	5
GCH1	GCH1 (DYSTONIA, DOPA-RESPONSIVE; DRD)	2	2	0	1	2
GCH1	GCH1 (HYPERPHENYLALANINEMIA, BH4-DEFICIENT, B; HPABH4B)	2	2	2	1	4
GCK	GCK (DIABETES MELLITUS, PERMANENT NEONATAL, 1)	2	2	0	1	2
GCK	GCK (HYPERINSULINEMIC HYPOGLYCEMIA, FAMILIAL, 3)	11	8	0	1	8
GFPT1	GFPT1 (MYASTHENIC SYNDROME, CONGENITAL, 12)	13	4	1	1	5
GLIS3	GLIS3 (DIABETES MELLITUS, NEONATAL, WITH CONGENITAL HYPOTHYROIDISM; NDH)	9	2	0	1	2
GLRA1	GLRA1 (HYPEREKPLEXIA 1)	10	1	0	0.571	1
GLRB	GLRB (HYPEREKPLEXIA 2)	5	1	1	1	2
GLUD1	GLUD1 (HYPERINSULINEMIC HYPOGLYCEMIA, FAMILIAL, 6; HHF6)	17	9	1	0.84375	10
GOT2	GOT2 (EPILEPTIC ENCEPHALOPATHY, EARLY INFANTILE, 82; EIEE82)	3	2	0	1	2
GPD1L	GPD1L (BRUGADA SYNDROME 2)	7	4	0	1	4
GRIN2A	GRIN2A (EPILEPSY, FOCAL, WITH SPEECH DISORDER AND WITH OR WITHOUT MENTAL RETARDATION; FESD)	16	10	1	1	11
GUSB	GUSB (MUCOPOLYSACCHARIDOSIS, TYPE VII)	10	2	0	0.866667	2
HADH	HADH (HYPERINSULINEMIC HYPOGLYCEMIA, FAMILIAL, 4)	18	7	0	1	7
HADHA	HADHA (MITOCHONDRIAL TRIFUNCTIONAL PROTEIN DEFICIENCY; MTPD)	8	5	0	1	5
HADHA	HADHA (LONG-CHAIN 3-HYDROXYACYL-CoA DEHYDROGENASE DEFICIENCY)	21	6	0	0.935484	6
HADHB	HADHB (MITOCHONDRIAL TRIFUNCTIONAL PROTEIN DEFICIENCY)	16	3	1	1	4
HAX1	HAX1 (NEUTROPENIA, SEVERE CONGENITAL, 3, AUTOSOMAL RECESSIVE; SCN3)	3	2	0	1	2
HBA1	HBA1 (ALPHA-THALASSEMIA)	6	1	0	1	1
HBA1	HBA1 (HEMOGLOBIN H DISEASE; HBH)	6	2	0	1	2
HBA2	HBA2 (ALPHA-THALASSEMIA)	13	1	0	1	1
HBG2	HBG2 (CYANOSIS, TRANSIENT NEONATAL; TNCY)	1	0	0	1	0
HCFC1	HCFC1 (METHYLMALONIC ACIDEMIA AND HOMOCYSTEINEMIA, cblX TYPE)	2	0	4	0.889	4
HESX1	HESX1 (SEPTOOPTIC DYSPLASIA)	7	6	0	0.882353	6
HK1	HK1 (HEMOLYTIC ANEMIA, NONSPHEROCYTIC, DUE TO HEXOKINASE DEFICIENCY)	4	3	0	1	3
HLCS	HLCS (HOLOCARBOXYLASE SYNTHETASE DEFICIENCY)	3	2	0	1	2
HMGCL	HMGCL (3-HYDROXY-3-METHYLGLUTARYL-CoA LYASE DEFICIENCY)	5	1	2	1	3
HNF1A	HNF1A (Hyperinsulinism due to HNF1A deficiency)	2	1	0	1	1
HNF1A	HNF1A (MATURITY-ONSET DIABETES OF THE YOUNG, TYPE 3)	7	1	2	0.938	3
HNF4A	HNF4A (Hyperinsulinism due to HNF4A deficiency)	2	2	0	1	2
HNF4A	HNF4A (MATURITY-ONSET DIABETES OF THE YOUNG, TYPE 1)	4	3	0	0.8	3
HNF4A	HNF4A (FANCONI RENOTUBULAR SYNDROME 4 WITH MATURITY-ONSET DIABETES OF THE YOUNG; FRTS4)	3	3	0	0.91	3
HPD	HPD (TYROSINEMIA, TYPE III)	3	1	1	1	2
HPD	HPD (HAWKINSINURIA)	9	2	2	0.889	4
HSD3B2	HSD3B2 (ADRENAL HYPERPLASIA, CONGENITAL, DUE TO 3-BETA-HYDROXYSTEROID DEHYDROGENASE 2 DEFICIENCY)	8	3	0	0.928571	3
IDUA	IDUA (SCHEIE SYNDROME)	28	1	0	1	1
IDUA	IDUA (HURLER SYNDROME)	28	2	0	1	2
IDUA	IDUA (HURLER-SCHEIE SYNDROME)	28	2	0	1	2
IER3IP1	IER3IP1 (MICROCEPHALY, EPILEPSY, AND DIABETES SYNDROME)	11	0	0	1	0
IGHM	IGHM (AGAMMAGLOBULINEMIA 1, AUTOSOMAL RECESSIVE)	3	2	0	1	2
IGLL1	IGLL1 (AGAMMAGLOBULINEMIA 2, AUTOSOMAL RECESSIVE)	3	2	1	1	3
IL10RA	IL10RA (INFLAMMATORY BOWEL DISEASE 28, AUTOSOMAL RECESSIVE)	105	3	0	0.99	3
IL10RB	IL10RB (INFLAMMATORY BOWEL DISEASE 25, AUTOSOMAL RECESSIVE)	105	3	0	1	3
IL2RB	IL2RB (IMMUNODEFICIENCY 63 WITH LYMPHOPROLIFERATION AND AUTOIMMUNITY; IMD63)	19	1	0	1	1
IL2RG	IL2RG (COMBINED IMMUNODEFICIENCY, X-LINKED)	11	4	1	0.619048	5
IL7R	IL7R (SEVERE COMBINED IMMUNODEFICIENCY, AUTOSOMAL RECESSIVE, T CELL-NEGATIVE, B CELL-POSITIVE, NK CELL-POSITIVE)	9	0	1	1	1
INS	INS (DIABETES MELLITUS, PERMANENT NEONATAL 4; PNDM4)	3	1	0	1	1
INS	INS (MATURITY-ONSET DIABETES OF THE YOUNG, TYPE 10; MODY10)	1	0	3	1	3
IRAK4	IRAK4 (IMMUNODEFICIENCY 67)	16	3	0	1	3
ITGB2	ITGB2 (LEUKOCYTE ADHESION DEFICIENCY, TYPE I; LAD)	13	0	2	0.944	2
IVD	IVD (ISOVALERIC ACIDEMIA; IVA)	9	5	0	0.882	5
JAK3	JAK3 (SEVERE COMBINED IMMUNODEFICIENCY, AUTOSOMAL RECESSIVE, T CELL-NEGATIVE, B CELL-POSITIVE, NK CELL-NEGATIVE)	82	2	1	1	3
KCNJ11	KCNJ11 (DIABETES MELLITUS, TRANSIENT NEONATAL, 3)	1	1	1	0.857143	2
KCNJ11	KCNJ11 (DIABETES MELLITUS, PERMANENT NEONATAL 2; PNDM2)	2	1	2	1	3
KCNJ11	KCNJ11 (HYPERINSULINEMIC HYPOGLYCEMIA, FAMILIAL, 2; HHF2)	3	3	4	0.846154	7
KCNJ8	KCNJ8 (Hypertrichotic osteochondrodysplasia, Cantu type)	49	0	0	1	0
KCNJ8	KCNJ8 (Brugada syndrome)	5	3	1	1	4
KCNQ1	KCNQ1 (SHORT QT SYNDROME 2; SQT2)	11	1	0	93.3	1
KCNQ1	KCNQ1 (LONG QT SYNDROME 1; LQT1)	24	3	0	1	3
KCNQ1	KCNQ1 (JERVELL AND LANGE-NIELSEN SYNDROME 1; JLNS1)	9	2	1	1	3
KCNQ2	KCNQ2 (SEIZURES, BENIGN FAMILIAL NEONATAL, 1; BFNS1)	25	6	0	0.948718	6
KCNQ2	KCNQ2 (EPILEPTIC ENCEPHALOPATHY, EARLY INFANTILE, 7; EIEE7)	26	9	0	0.948718	9
KCNT1	KCNT1 (EPILEPSY, NOCTURNAL FRONTAL LOBE, 5; ENFL5)	7	2	1	1	3
KCNT1	KCNT1 (EPILEPTIC ENCEPHALOPATHY, EARLY INFANTILE, 14; EIEE14)	30	8	1	1	9
KDSR	KDSR (ERYTHROKERATODERMIA VARIABILIS ET PROGRESSIVA 4; EKVP4)	1	1	0	1	1
LAMTOR2	LAMTOR2 (IMMUNODEFICIENCY DUE TO DEFECT IN MAPBP-INTERACTING PROTEIN)	1	1	1	1	2
LHX3	LHX3 (PITUITARY HORMONE DEFICIENCY, COMBINED, 3; CPHD3)	3	0	1	0.5	1
LHX4	LHX4 (PITUITARY HORMONE DEFICIENCY, COMBINED, 4; CPHD4)	3	1	2	1	3
LIPA	LIPA (LYSOSOMAL ACID LIPASE DEFICIENCY)	6	1	0	0.7	1
LMBRD1	LMBRD1 (METHYLMALONIC ACIDURIA AND HOMOCYSTINURIA, cblF TYPE; MAHCF)	4	2	0	0.888889	2
LRP4	LRP4 (SCLEROSTEOSIS 2; SOST2)	10	0	0	1	0
LRP4	LRP4 (MYASTHENIC SYNDROME, CONGENITAL, 17; CMS17)	6	1	1	1	2
LYST	LYST (CHEDIAK-HIGASHI SYNDROME; CHS)	3	2	1	0.9	3
MAD2L2	MAD2L2 (FANCONI ANEMIA, COMPLEMENTATION GROUP V)	69	1	2	0.987	3
MC2R	MC2R (GLUCOCORTICOID DEFICIENCY 1)	3	1	1	0.889	2
MCCC1	MCCC1 (3-METHYLCROTONYL-CoA CARBOXYLASE 1 DEFICIENCY; MCC1D)	7	3	0	0.846154	3
MCCC2	MCCC2 (3-METHYLCROTONYL-CoA CARBOXYLASE 2 DEFICIENCY; MCC2D)	9	2	0	1	2
MMAA	MMAA (METHYLMALONIC ACIDURIA, cblA TYPE)	8	7	1	1	8
MMAB	MMAB (METHYLMALONIC ACIDURIA, cblB TYPE)	7	7	2	1	9
MMACHC	MMACHC (METHYLMALONIC ACIDURIA AND HOMOCYSTINURIA, cblC TYPE; MAHCC)	9	4	0	1	4
MMADHC	MMADHC (METHYLMALONIC ACIDURIA AND HOMOCYSTINURIA, cblD TYPE; MAHCD)	10	4	0	0.947368	4
MMUT	MMUT (METHYLMALONIC ACIDURIA DUE TO METHYLMALONYL-CoA MUTASE DEFICIENCY)	8	6	2	1	8
MNX1	MNX1 (CURRARINO SYNDROME)	62	2	1	1	3
MOCS1	MOCS1 (MOLYBDENUM COFACTOR DEFICIENCY, COMPLEMENTATION GROUP A; MOCODA)	1	1	0	1	1
MRAP	MRAP (GLUCOCORTICOID DEFICIENCY 2; GCCD2)	11	2	0	1	2
MTR	MTR (HOMOCYSTINURIA-MEGALOBLASTIC ANEMIA, cblG COMPLEMENTATION TYPE; HMAG)	8	5	0	1	5
MTRR	MTRR (HOMOCYSTINURIA-MEGALOBLASTIC ANEMIA, cblE COMPLEMENTATION TYPE; HMAE)	8	5	0	0.875	5
MUSK	MUSK (MYASTHENIC SYNDROME, CONGENITAL, 9, ASSOCIATED WITH ACETYLCHOLINE RECEPTOR DEFICIENCY)	8	3	0	0.857143	3
MVK	MVK (MEVALONIC ACIDURIA)	2	2	3	1	5
MYH7	MYH7 (MYOPATHY, MYOSIN STORAGE, AUTOSOMAL RECESSIVE; MSMB)	8	0	0	1	0
MYH7	MYH7 (MYOPATHY, MYOSIN STORAGE, AUTOSOMAL DOMINANT; MSMA)	8	0	0	1	0
MYH7	MYH7 (CARDIOMYOPATHY, DILATED, 1S; CMD1S)	42	0	1	1	1
MYH7	MYH7 (MYOPATHY, DISTAL, 1; MPD1)	5	2	1	1	3
MYH7	MYH7 (CARDIOMYOPATHY, FAMILIAL HYPERTROPHIC, 1; CMH1)	14	4	2	1	6
MYO9A	MYO9A (MYASTHENIC SYNDROME, CONGENITAL, 24, PRESYNAPTIC; CMS24)	12	2	0	1	2
MYSM1	MYSM1 (BONE MARROW FAILURE SYNDROME 4)	12	1	0	1	1
NAGS	NAGS (N-ACETYLGLUTAMATE SYNTHASE DEFICIENCY; NAGSD)	11	6	2	1	8
NBN	NBN (NIJMEGEN BREAKAGE SYNDROME; NBS)	35	3	1	0.952	4
NCF1	NCF1 (GRANULOMATOUS DISEASE, CHRONIC, AUTOSOMAL RECESSIVE, 1; CGD1)	47	5	2	1	7
NCF2	NCF2 (GRANULOMATOUS DISEASE, CHRONIC, AUTOSOMAL RECESSIVE, 2; CGD2)	46	9	1	1	10
NCF4	NCF4 (GRANULOMATOUS DISEASE, CHRONIC, AUTOSOMAL RECESSIVE, 3; CGD3)	46	9	2	1	11
NEUROG3	NEUROG3 (DIARRHEA 4, MALABSORPTIVE, CONGENITAL)	15	3	0	0.954	3
NHEJ1	NHEJ1 (SEVERE COMBINED IMMUNODEFICIENCY WITH MICROCEPHALY, GROWTH RETARDATION, AND SENSITIVITY TO IONIZING RADIATION)	32	1	1	1	2
NNT	NNT (GLUCOCORTICOID DEFICIENCY 4 WITH OR WITHOUT MINERALOCORTICOID DEFICIENCY)	2	1	1	1	2
NPC1	NPC1 (NIEMANN-PICK DISEASE, TYPE C1; NPC1)	8	1	0	0.923	1
NPC2	NPC2 (NIEMANN-PICK DISEASE, TYPE C2)	13	2	0	1	2
NR3C2	NR3C2 (PSEUDOHYPOALDOSTERONISM, TYPE I, AUTOSOMAL DOMINANT)	27	3	0	1	3
NR5A1	NR5A1 (46,XX SEX REVERSAL 4; SRXX4)	1	1	0	1	1
NR5A1	NR5A1 (46,XY SEX REVERSAL 3; SRXY3)	4	0	4	1	4
OTC	OTC (ORNITHINE TRANSCARBAMYLASE DEFICIENCY, HYPERAMMONEMIA DUE TO)	21	11	1	N/A	12
OXCT1	OXCT1 (SUCCINYL-CoA:3-OXOACID-CoA TRANSFERASE DEFICIENCY)	16	3	2	0.852	5
PAH	PAH (PHENYLKETONURIA; PKU)	5	3	0	0.909091	3
PCBD1	PCBD1 (HYPERPHENYLALANINEMIA, BH4-DEFICIENT, D)	5	2	0	1	2
PCCA	PCCA (PROPIONIC ACIDEMIA)	30	12	1	N/A	13
PDSS1	PDSS1 (COENZYME Q10 DEFICIENCY, PRIMARY, 2; COQ10D2)	2	0	1	0.833333	1
PDSS2	PDSS2 (COENZYME Q10 DEFICIENCY, PRIMARY, 3)	7	0	1	1	1
PGM1	PGM1 (CONGENITAL DISORDER OF GLYCOSYLATION, TYPE It)	3	1	0	1	1
PGM3	PGM3 (IMMUNODEFICIENCY 23)	21	2	3	0.862	5
PHEX	PHEX (HYPOPHOSPHATEMIC RICKETS, X-LINKED DOMINANT)	15	2	1	0.818	3
PHGDH	PHGDH (PHOSPHOGLYCERATE DEHYDROGENASE DEFICIENCY; PHGDHD)	2	2	0	1	2
PIK3R1	PIK3R1 (SHORT SYNDROME)	5	0	0	1	0
PIK3R1	PIK3R1 (AGAMMAGLOBULINEMIA 7, AUTOSOMAL RECESSIVE)	3	2	0	1	2
PIK3R1	PIK3R1 (IMMUNODEFICIENCY 36)	13	5	1	1	6
PKD1	PKD1 (POLYCYSTIC KIDNEY DISEASE 1 WITH OR WITHOUT POLYCYSTIC LIVER DISEASE)	45	0	0	1	0
PKD2	PKD2 (POLYCYSTIC KIDNEY DISEASE 2 WITH OR WITHOUT POLYCYSTIC LIVER DISEASE; PKD2)	38	0	0	1	0
PKLR	PKLR (PYRUVATE KINASE DEFICIENCY OF RED CELLS)	4	3	0	0.666	3
PLPBP	PLPBP (EPILEPSY, EARLY-ONSET, VITAMIN B6-DEPENDENT; EPVB6D)	18	2	0	0.956522	2
PMM2	PMM2 (CONGENITAL DISORDER OF GLYCOSYLATION, TYPE Ia; CDG1A)	8	1	0	1	1
PNPO	PNPO (PYRIDOXAMINE 5-PRIME-PHOSPHATE OXIDASE DEFICIENCY; PNPOD)	15	3	0	1	3
POR	POR (ANTLEY-BIXLER SYNDROME WITH GENITAL ANOMALIES AND DISORDERED STEROIDOGENESIS; ABS1)	4	0	1	1	1
POU1F1	POU1F1 (PITUITARY HORMONE DEFICIENCY, COMBINED, 1; CPHD1)	4	0	1	1	1
PREPL	PREPL (MYASTHENIC SYNDROME, CONGENITAL, 22)	15	1	0	1	1
PRF1	PRF1 (HEMOPHAGOCYTIC LYMPHOHISTIOCYTOSIS, FAMILIAL, 2; FHL2)	9	2	1	1	3
PRKDC	PRKDC (IMMUNODEFICIENCY 26 WITH OR WITHOUT NEUROLOGIC ABNORMALITIES)	82	2	1	1	3
PROP1	PROP1 (PITUITARY HORMONE DEFICIENCY, COMBINED, 2; CPHD2)	24	1	1	1	2
PRRT2	PRRT2 (Familial or sporadic hemiplegic migraine)	4	1	0	1	1
PRRT2	PRRT2 (EPISODIC KINESIGENIC DYSKINESIA 1)	12	2	1	1	3
PRRT2	PRRT2 (CONVULSIONS, FAMILIAL INFANTILE, WITH PAROXYSMAL CHOREOATHETOSIS; ICCA)	6	4	0	1	4
PRRT2	PRRT2 (SEIZURES, BENIGN FAMILIAL INFANTILE, 2; BFIS2)	6	4	1	1	5
PSAT1	PSAT1 (PHOSPHOSERINE AMINOTRANSFERASE DEFICIENCY; PSATD)	9	2	0	1	2
PSPH	PSPH (PHOSPHOSERINE PHOSPHATASE DEFICIENCY)	1	1	0	1	1
PTF1A	PTF1A (PANCREATIC AGENESIS 2; PAGEN2)	2	2	0	1	2
PTS	PTS (HYPERPHENYLALANINEMIA, BH4-DEFICIENT, A)	8	4	0	1	4
QDPR	QDPR (HYPERPHENYLALANINEMIA, BH4-DEFICIENT, C)	14	7	1	1	8
RAB27A	RAB27A (GRISCELLI SYNDROME, TYPE 2)	11	6	0	0.947	6
RAG1	RAG1 (COMBINED CELLULAR AND HUMORAL IMMUNE DEFECTS WITH GRANULOMAS)	42	1	0	1	1
RAG1	RAG1 (ALPHA/BETA T-CELL LYMPHOPENIA WITH GAMMA/DELTA T-CELL EXPANSION, SEVERE CYTOMEGALOVIRUS INFECTION, AND AUTOIMMUNITY)	9	2	0	0.923	2
RAG1	RAG1 (OMENN SYNDROME)	41	2	3	0.851	5
RAG2	RAG2 (COMBINED CELLULAR AND HUMORAL IMMUNE DEFECTS WITH GRANULOMAS)	42	1	0	0.978	1
RAG2	RAG2 (OMENN SYNDROME)	41	2	3	0.851	5
RAPSN	RAPSN (MYASTHENIC SYNDROME, CONGENITAL, 11, ASSOCIATED WITH ACETYLCHOLINE RECEPTOR DEFICIENCY)	14	4	0	1	4
RFWD3	RFWD3 (FANCONI ANEMIA, COMPLEMENTATION GROUP W)	72	1	2	1	3
RFX6	RFX6 (MITCHELL-RILEY SYNDROME)	5	1	0	1	1
RFXANK	RFXANK (BARE LYMPHOCYTE SYNDROME, TYPE II)	34	1	1	0.974	2
RMRP	RMRP (METAPHYSEAL DYSPLASIA WITHOUT HYPOTRICHOSIS; MDWH)	5	0	0	1	0
RMRP	RMRP (ANAUXETIC DYSPLASIA 1; ANXD1)	3	0	0	1	0
RMRP	RMRP (CARTILAGE-HAIR HYPOPLASIA; CHH)	42	6	0	0.960784	6
RPL11	RPL11 (DIAMOND-BLACKFAN ANEMIA 7)	56	3	1	1	4
RPL15	RPL15 (DIAMOND-BLACKFAN ANEMIA 12)	56	2	2	0.969	4
RPL18	RPL18 (DIAMOND-BLACKFAN ANEMIA 18)	56	2	2	0.969	4
RPL26	RPL26 (DIAMOND-BLACKFAN ANEMIA 11)	56	2	2	0.969	4
RPL27	RPL27 (DIAMOND-BLACKFAN ANEMIA 16)	56	2	2	0.969	4
RPL35	RPL35 (DIAMOND-BLACKFAN ANEMIA 19)	56	2	2	0.969	4
RPL35A	RPL35A (DIAMOND-BLACKFAN ANEMIA 5)	56	2	2	0.969	4
RPL5	RPL5 (DIAMOND-BLACKFAN ANEMIA 6)	56	2	2	0.969	4
RPS10	RPS10 (DIAMOND-BLACKFAN ANEMIA 9)	56	2	2	1	4
RPS15A	RPS15A (DIAMOND-BLACKFAN ANEMIA 20)	56	2	2	1	4
RPS17	RPS17 (DIAMOND-BLACKFAN ANEMIA 4)	56	2	2	1	4
RPS19	RPS19 (DIAMOND-BLACKFAN ANEMIA 1)	63	2	2	1	4
RPS24	RPS24 (DIAMOND-BLACKFAN ANEMIA 3)	56	2	2	1	4
RPS26	RPS26 (DIAMOND-BLACKFAN ANEMIA 10)	56	2	2	1	4
RPS27	RPS27 (DIAMOND-BLACKFAN ANEMIA 17)	56	2	2	1	4
RPS28	RPS28 (DIAMOND-BLACKFAN ANEMIA 15 WITH MANDIBULOFACIAL DYSOSTOSIS)	56	2	2	1	4
RPS29	RPS29 (DIAMOND-BLACKFAN ANEMIA 13)	56	2	2	1	4
RPS7	RPS7 (DIAMOND-BLACKFAN ANEMIA 8)	56	2	2	1	4
RYR1	RYR1 (MALIGNANT HYPERTHERMIA, SUSCEPTIBILITY TO, 1)	1	1	0	1	1
SBDS	SBDS (SHWACHMAN-DIAMOND SYNDROME 1)	9	0	0	1	0
SCN1A	SCN1A (GENERALIZED EPILEPSY WITH FEBRILE SEIZURES PLUS, TYPE 2; GEFSP2)	7	2	1	1	3
SCN1A	SCN1A (MIGRAINE, FAMILIAL HEMIPLEGIC, 3; FHM3)	5	3	2	1	5
SCN1A	SCN1A (EPILEPTIC ENCEPHALOPATHY, EARLY INFANTILE, 6; EIEE6)	19	11	0	0.97	11
SCN2A	SCN2A (SEIZURES, BENIGN FAMILIAL INFANTILE, 3; BFIS3)	8	4	0	1	4
SCN2A	SCN2A (EPILEPTIC ENCEPHALOPATHY, EARLY INFANTILE, 11; EIEE11)	23	9	0	1	9
SCN3A	SCN3A (EPILEPSY, FAMILIAL FOCAL, WITH VARIABLE FOCI 4; FFEVF4)	4	3	0	1	3
SCN4A	SCN4A (PARAMYOTONIA CONGENITA OF VON EULENBURG; PMC)	11	2	1	0.941	3
SCN4A	SCN4A (MYASTHENIC SYNDROME, CONGENITAL, 16; CMS16)	1	1	2	1	3
SCN4A	SCN4A (NORMOKALEMIC PERIODIC PARALYSIS)	7	4	0	1	4
SCN4A	SCN4A (MYOTONIA, POTASSIUM-AGGRAVATED)	14	4	1	0.84	5
SCN4A	SCN4A (HYPERKALEMIC PERIODIC PARALYSIS; HYPP)	13	5	2	1	7
SCN4A	SCN4A (HYPOKALEMIC PERIODIC PARALYSIS, TYPE 2; HOKPP2)	12	8	0	0.88	8
SCN5A	SCN5A (VENTRICULAR FIBRILLATION, PAROXYSMAL FAMILIAL, 1; VF1)	9	0	0	1	0
SCN5A	SCN5A (PROGRESSIVE FAMILIAL HEART BLOCK, TYPE IA; PFHB1A)	7	1	0	1	1
SCN5A	SCN5A (SICK SINUS SYNDROME 1; SSS1)	12	2	0	1	2
SCN5A	SCN5A (CARDIOMYOPATHY, DILATED, 1E; CMD1E)	37	3	0	1	3
SCN5A	SCN5A (LONG QT SYNDROME 3; LQT3)	10	1	2	1	3
SCN5A	SCN5A (BRUGADA SYNDROME 1; BRGDA1)	6	3	1	1	4
SCN8A	SCN8A (SEIZURES, BENIGN FAMILIAL INFANTILE, 5; BFIS5)	3	0	1	1	1
SCN8A	SCN8A (EPILEPTIC ENCEPHALOPATHY, EARLY INFANTILE, 13; EIEE13)	22	10	2	0.825	12
SCNN1A	SCNN1A (BRONCHIECTASIS WITH OR WITHOUT ELEVATED SWEAT CHLORIDE 2)	24	0	0	1	0
SCNN1A	SCNN1A (LIDDLE SYNDROME 3)	3	3	0	1	3
SCNN1A	SCNN1A (PSEUDOHYPOALDOSTERONISM, TYPE I, AUTOSOMAL RECESSIVE)	27	8	2	1	10
SCNN1B	SCNN1B (BRONCHIECTASIS WITH OR WITHOUT ELEVATED SWEAT CHLORIDE 1)	24	0	0	1	0
SCNN1B	SCNN1B (LIDDLE SYNDROME 1)	3	3	0	1	3
SCNN1B	SCNN1B (PSEUDOHYPOALDOSTERONISM, TYPE I, AUTOSOMAL RECESSIVE)	27	8	2	1	10
SCNN1G	SCNN1G (BRONCHIECTASIS WITH OR WITHOUT ELEVATED SWEAT CHLORIDE 3)	24	0	0	1	0
SCNN1G	SCNN1G (LIDDLE SYNDROME 2)	4	3	0	0.917	3
SCNN1G	SCNN1G (PSEUDOHYPOALDOSTERONISM, TYPE I, AUTOSOMAL RECESSIVE)	27	8	2	1	10
SERPINA1	SERPINA1 (ALPHA-1-ANTITRYPSIN DEFICIENCY)	13	0	0	1	0
SGPL1	SGPL1 (NEPHROTIC SYNDROME, TYPE 14)	8	0	3	1	3
SH2D1A	SH2D1A (LYMPHOPROLIFERATIVE SYNDROME, X-LINKED, 1)	36	7	0	1	7
SI	SI (SUCRASE-ISOMALTASE DEFICIENCY, CONGENITAL)	5	3	0	1	3
SLC13A5	SLC13A5 (DEVELOPMENTAL AND EPILEPTIC ENCEPHALOPATHY 25, WITH AMELOGENESIS IMPERFECTA)	30	0	0	1	0
SLC16A1	SLC16A1 (HYPERINSULINEMIC HYPOGLYCEMIA, FAMILIAL, 7; HHF7)	9	5	0	0.764706	5
SLC18A2	SLC18A2 (PARKINSONISM-DYSTONIA, INFANTILE, 2; PKDYS2)	6	1	0	1	1
SLC18A3	SLC18A3 (MYASTHENIC SYNDROME, CONGENITAL, 21, PRESYNAPTIC; CMS21)	5	1	0	1	1
SLC19A3	SLC19A3 (THIAMINE METABOLISM DYSFUNCTION SYNDROME 2 (BIOTIN- OR THIAMINE-RESPONSIVE TYPE); THMD2)	10	2	0	1	2
SLC22A5	SLC22A5 (CARNITINE DEFICIENCY, SYSTEMIC PRIMARY)	3	2	0	1	2
SLC25A1	SLC25A1 (COMBINED D-2- AND L-2-HYDROXYGLUTARIC ACIDURIA; D2L2AD)	7	1	0	1	1
SLC25A1	SLC25A1 (MYASTHENIC SYNDROME, CONGENITAL, 23, PRESYNAPTIC; CMS23)	6	2	0	1	2
SLC25A13	SLC25A13 (CITRULLINEMIA, TYPE II, NEONATAL-ONSET)	11	6	1	1	7
SLC25A15	SLC25A15 (HYPERORNITHINEMIA-HYPERAMMONEMIA-HOMOCITRULLINURIA SYNDROME)	18	7	0	1	7
SLC25A20	SLC25A20 (CARNITINE-ACYLCARNITINE TRANSLOCASE DEFICIENCY; CACTD)	8	8	0	N/A	8
SLC2A1	SLC2A1 (GLUT1 DEFICIENCY SYNDROME 1; GLUT1DS1)	7	1	0	1	1
SLC2A1	SLC2A1 (GLUT1 DEFICIENCY SYNDROME 2; GLUT1DS2)	10	1	0	1	1
SLC2A1	SLC2A1 (EPILEPSY, IDIOPATHIC GENERALIZED, SUSCEPTIBILITY TO, 12; EIG12)	5	1	0	1	1
SLC35A2	SLC35A2 (CONGENITAL DISORDER OF GLYCOSYLATION, TYPE IIm; CDG2M)	5	0	0	1	0
SLC37A4	SLC37A4 (GLYCOGEN STORAGE DISEASE Ib; GSD1B)	15	5	0	N/A	5
SLC39A8	SLC39A8 (CONGENITAL DISORDER OF GLYCOSYLATION, TYPE IIn)	27	3	0	1	3
SLC46A1	SLC46A1 (FOLATE MALABSORPTION, HEREDITARY)	3	0	1	0.75	1
SLC52A2	SLC52A2 (BROWN-VIALETTO-VAN LAERE SYNDROME 2)	1	1	0	1	1
SLC52A3	SLC52A3 (FAZIO-LONDE DISEASE)	1	1	0	1	1
SLC52A3	SLC52A3 (BROWN-VIALETTO-VAN LAERE SYNDROME 1)	1	1	0	1	1
SLC5A1	SLC5A1 (GLUCOSE/GALACTOSE MALABSORPTION; GGM)	4	2	0	0.888889	2
SLC5A7	SLC5A7 (NEURONOPATHY, DISTAL HEREDITARY MOTOR, TYPE VIIA; HMN7A)	3	0	0	1	0
SLC6A5	SLC6A5 (HYPEREKPLEXIA 3; HKPX3)	6	4	0	1	4
SLX4	SLX4 (FANCONI ANEMIA, COMPLEMENTATION GROUP P)	69	1	2	1	3
SMN1	SMN1 (SPINAL MUSCULAR ATROPHY, TYPE III)	11	1	0	1	1
SMN1	SMN1 (SPINAL MUSCULAR ATROPHY, TYPE II)	12	1	0	1	1
SMN1	SMN1 (SPINAL MUSCULAR ATROPHY, TYPE I)	17	2	0	1	2
SNAP25	SNAP25 (MYASTHENIC SYNDROME, CONGENITAL, 18; CMS18)	8	1	0	1	1
SRP54	SRP54 (NEUTROPENIA, SEVERE CONGENITAL, 8, AUTOSOMAL DOMINANT; SCN8)	6	5	0	0.571429	5
STAR	STAR (LIPOID CONGENITAL ADRENAL HYPERPLASIA)	4	2	0	1	2
STAT5B	STAT5B (GROWTH HORMONE INSENSITIVITY SYNDROME WITH IMMUNE DYSREGULATION 1, AUTOSOMAL RECESSIVE)	13	0	0	0.941176	0
STX11	STX11 (HEMOPHAGOCYTIC LYMPHOHISTIOCYTOSIS, FAMILIAL, 4; FHL4)	13	3	1	0.7	4
STXBP2	STXBP2 (HEMOPHAGOCYTIC LYMPHOHISTIOCYTOSIS, FAMILIAL, 5; FHL5)	10	4	1	1	5
TAT	TAT (TYROSINEMIA, TYPE II)	4	2	0	1	2
TAZ	TAZ (BARTH SYNDROME; BTHS)	15	3	0	1	3
TBX19	TBX19 (ACTH DEFICIENCY, ISOLATED)	3	1	0	1	1
TCF3	TCF3 (AGAMMAGLOBULINEMIA 8, AUTOSOMAL DOMINANT)	3	0	2	1	2
TCN2	TCN2 (TRANSCOBALAMIN II DEFICIENCY)	5	3	0	1	3
TH	TH (SEGAWA SYNDROME, AUTOSOMAL RECESSIVE)	5	4	0	1	4
THBD	THBD (HEMOLYTIC UREMIC SYNDROME, ATYPICAL, SUSCEPTIBILITY TO, 6)	35	2	0	0.974	2
TNFRSF11A	TNFRSF11A (FAMILIAL EXPANSILE OSTEOLYSIS; FEO)	5	0	2	1	2
TNFRSF11A	TNFRSF11A (PAGET DISEASE OF BONE 2, EARLY-ONSET; PDB2)	8	1	1	0.938	2
TNFRSF11A	TNFRSF11A (OSTEOPETROSIS, AUTOSOMAL RECESSIVE 7; OPTB7)	14	4	0	1	4
TSC1	TSC1 (FOCAL CORTICAL DYSPLASIA, TYPE II; FCORD2)	2	2	0	1	2
TSC1	TSC1 (TUBEROUS SCLEROSIS 1; TSC1)	8	5	0	1	5
TSC2	TSC2 (FOCAL CORTICAL DYSPLASIA, TYPE II; FCORD2)	1	1	0	1	1
TSC2	TSC2 (TUBEROUS SCLEROSIS 2; TSC2)	15	3	1	0.962	4
TSR2	TSR2 (DIAMOND-BLACKFAN ANEMIA 14 WITH MANDIBULOFACIAL DYSOSTOSIS)	56	2	2	1	4
TTC7A	TTC7A (GASTROINTESTINAL DEFECTS AND IMMUNODEFICIENCY SYNDROME)	27	5	2	0.894	7
UBE2T	UBE2T (FANCONI ANEMIA, COMPLEMENTATION GROUP T)	69	1	2	1	3
UCP2	UCP2 (Hyperinsulinism due to UCP2 deficiency)	3	2	3	0.901	5
UNC13D	UNC13D (HEMOPHAGOCYTIC LYMPHOHISTIOCYTOSIS, FAMILIAL, 3)	8	3	0	1	3
VAMP1	VAMP1 (MYASTHENIC SYNDROME, CONGENITAL, 25, PRESYNAPTIC)	1	1	0	1	1
VPS45	VPS45 (NEUTROPENIA, SEVERE CONGENITAL, 5, AUTOSOMAL RECESSIVE)	10	3	0	1	3
WAS	WAS (THROMBOCYTOPENIA 1)	5	1	0	1	1
WAS	WAS (NEUTROPENIA, SEVERE CONGENITAL, X-LINKED)	2	2	0	1	2
WAS	WAS (WISKOTT-ALDRICH SYNDROME)	35	4	0	1	4
XIAP	XIAP (LYMPHOPROLIFERATIVE SYNDROME, X-LINKED, 2)	36	0	1	1	1
