# Supplementary material for: An automated 13.5 hour system for scalable diagnosis and acute management guidance for genetic diseases
Source: Nat Commun. 2022 Jul 26;13:4057. doi: 10.1038/s41467-022-31446-6 (PMC9325884; doi:10.1038/s41467-022-31446-6)
Supplement: Supplementary file 7 — Source Data [file 41467_2022_31446_MOESM7_ESM.xlsx]

## Sheet: Supplementary Table Contents
Table	Description
1	Analytic performance, reproducibility, and duration of the major steps in automated diagnosis of genetic diseases by accelerated rWGS.
2	Comparison of the analytic performance of standard, clinical rWGS, and the 13.5-hour method.
S1	Precision and recall of phenotypic features extracted by CNLP from EHRs in 10 children with genetic diseases.
S2	Characteristics of four retrospective and three prospective cases used to test performance of the 13.5-hour automated sequencing and interpretation pipeline
S3	Analytic performance of three automated interpretation software systems, MOON (InVitae), GEM (Fabric Genomics) and Trusight Software Suite (Illumina), in four retrospective cases and one prospective case.
S4	Concordance and interventions reviewed, retained and deleted for 15 GTRx pilot genes that underwent independent review by five expert biochemical geneticists.
S7	Gene-Disorder Dyads Retained, Rejected and Pending.
S5	Fields used in the curation of gene-condition associations.
S6	Results from a survey of nine clinicians on the user interface of GTRx.
Figure 5	Source data for figure 5

## Sheet: Table 1
Sample	362	12878	NA24385						AG928	AG366	AF414	AI003	AH638		CSD59F		CSD709
Run	Ref. 16	927	929		930		1018		1020	1204	1208	1218	1026	1027	477	480	478	479
Sample & Run Type	DNA / Analytic Performance								Blood / Retrospective				Blood / Prospective
Diagnosis (Gene)	None								ALDOB	OTC	PCCA	SCN2A	SLC19A3		MT-ATP6, SETD1A		ADAMTSL2
rWGS Methods	Ref. 16	Herein							Herein				Here	Std	Here	Std	Here	Std
SV & CNV ID Method	None	D3.7	MC	D3.7	MC	D3.7	MC	D3.7	D3.7	D3.7	D3.7	D3.7	D3.7	D3.5	D3.7	D3.5	D3.7	D3.5
Length of steps (min)
Sample Prep. Time	151	50	45		41		50		74	71	69	67	80	1233	90	265	90	265
Sequencing Time	932	667	667		666		673		674	667	683	675	676	1067	687	1050	687	1050
10 /20 Analysis Time	62	48	191	45	181	46	194	48	42	55	37	38	47	173	44	185	56	220
Tertiary Analysis	n.a.	n.a.	n.a.	n.a.	n.a.	n.a.	n.a.	n.a.	10	14	13	13	10	87	12	126	21	131
Total Time to Result	1145	765	903	757	888	753	917	761	800	807	802	793	812	2560	833	1626	854	1666
Sequence Metrics
Trimmed Yield (Gigabases)	149	192	178		186		189		165	176	80	135	187	162	182	144	174	153
Reads with Quality Score >30	0.907	0.905	0.887		0.908		0.913		0.892	0.912	0.925	0.873	0.905	0.926	0.909	0.898	0.901	0.893
Error rate	n.a.	0.0017	0.0021		0.0017		0.0014		0.0019	0.0016	0.0014	0.0029	0.0017	0.0015	0.0014	0.0014	0.0017	0.0016
Reads Mapped	0.989	0.967	0.968		0.968		0.972		0.96	0.969	0.89	0.948	0.962	0.991	0.961	0.991	0.955	0.986
Duplicate Reads	0.085	0.116	0.108		0.129		0.139		0.152	0.155	0.232	0.145	0.137	0.114	0.158	0.104	0.149	0.136
Mean Insert Size (Nt)	345	395	438		449		445		440	426	496	468	465	423	491	467	502	460.5
Average Genome Coverage	47.5	52.3	49.1		49.9		50.5		44.5	47.44	19.46	36.7	49.1	45.7	46.9	40.7	45.1	41.5
MIM genes w. >10X coverage of all coding domain Nt.	0.958	0.976	0.964		0.967		0.971		0.949	0.958	0.042	0.922	0.901	0.955	0.946	0.945	0.947	0.946
Variant Metrics
Nt Variants (1,000s)	4733	4834	4838		4838		4837		4857	3789	3904	4851	4691	4690	4852	4852	4916	4910
Variants passing Quality Metrics	0.968	0.989	0.991		0.991		0.99		0.99	0.99	0.984	0.986	0.989	0.989	0.99	0.989	0.989	0.989
Coding Domain Variants	0.0058	0.0051	0.0052		0.0052		0.0052		0.0053	0.0052	0.0052	0.0051	0.0052	0.0052	0.0052	0.0052	0.0053	0.0053
Nt insertions & deletions	0.175	0.197	0.197		0.197		0.196		0.195	0.196	0.189	0.194	0.196	0.196	0.197	0.197	0.197	0.197
Transition/ Transversion Ratio	2.02	2.03	2.02		2.02		2.02		2.03	2.03	2.03	2.03	2.03	2.03	2.03	2.03	2.03	2.03

## Sheet: Table 2
Variant Type	Performance Metric	NA12878			NA24385
		Number	v.2.5	D3.7	Number	MC	D3.7
SNV	Precision	3258654	0.998	0.999	3440606	n.a.	0.997
	Recall		0.997	0.999		n.a.	0.993
indel	Precision	490488	0.99	0.996	553766	n.a.	0.994
	Recall		0.955	0.994		n.a.	0.986
SV deletion	Precision	n.a.	n.a.	n.a.	4203	0.917	0.971
	Recall		n.a.	n.a.		0.573	0.617
SV insertion	Precision	n.a.	n.a.	n.a.	5444	0.99	0.984
	Recall		n.a.	n.a.		0.274	0.493
CNV deletion	Precision	n.a.	n.a.	n.a.	33	0.833	1
	Recall		n.a.	n.a.		0.091	0.879

## Sheet: Table_S1
Family	S or T	WES or WGS	Disease	Affected Gene	MIM ID	Inh	DN or I	Variant 1 (V1)	Variant 2 (V2)	V1 P/LP	V2 P/LP	DOL NLP extract	Sex	Consan-guinity	NLP Features	NLP Precision	NLP Recall	CNLP Precision	CNLP Recall
201	T	WES	Prader Willi Syndrome	15q11-q13 del	176270	AD	DN	Chr15:23684685-26108259del	n.a.	P		4	♀	U	89	0.53	0.95	0.534091	0.945652
205	T	WGS	Dursun Syndrome	G6CP3	612541	AR	I	c.207dupC, p.Ile70Hisfs	c.199_218+1delCTCAACCTCATCTTCAAGTGG	P	P	2	♂	No	94	0.93	0.95	0.925532	0.945652
213	S	WGS	Visceral Heterotaxy 5	NODAL	270100	AD	I	c.778G>A, p.Gly260Arg	n.a.	LP		3	♂	U	89	0.9	0.98	0.898876	0.97561
233	T	WGS	Tuberous Sclerosis 1	TSC1	191100	AD	DN	c.1498C>T, p.Arg500Ter	n.a.	P		5	♀	No	167	0.57	0.95	0.568862	0.95
243	T	WGS	Pyridoxine dependent seizures	ALDH7A1	266100	AR	I	c.328C>T, p.Arg110Ter	c.1279G>C, p.Glu427Gln	P	P	6	♂	No	36	0.97	0.5	0.972222	0.5
6094	T	WGS	Argininosuccinic aciduria	ASL	207900	AR	I	c.706C>T, p.Arg236Trp	c.706C>T, p.Arg236Trp	P	P	4	♀	Yes	55	0.85	0.87	0.854545	0.87037
6098	T	WGS	Gaucher disease	GBA	230800	AR	I	c.1503C>G, p.Asn501Lys	c.1448T>C , p.Leu483Pro	LP	P	215	♀	No	112	0.92	0.94	0.919643	0.936364
6108	T	WGS	Tuberous Sclerosis 2	TSC2	613254	AD	DN	c.935_936delTC, p.Leu312Glnfs	n.a.	P		4	♂	No	86	0.76	0.98	0.755814	0.984848
7003	T	WGS	EIEE6	SCN1A	607208	AD	DN	c.5555T>C, p.Met1852Thr	n.a.	P		424	♂	U	67	0.81	0.93	0.80597	0.931034
7004	T	WGS	Hypertrophic cardiomyopathy 1	MYH7	192600	AD	I	c.746G>A, p.Arg249Gln	n.a.	P		5171	♂	U	99	0.68	0.96	0.676768	0.957143
Average															89.4	0.79	0.9	0.791232	0.899667
Standard Deviation															35.3	0.15	0.14	0.153848	0.143764
Abbreviations: EIEE: Early Infantile Epileptic Encephalopathy; AD: Autosomal Dominant; AR: Autosomal Recessive; DN: de novo; P: Pathogenic; LP: Likely Pathogenic; S: Singleton; T: Trio; I: Inherited; U: undetermined; OMIM: Online Mendelian Inheritance in Man; CF: Clinical Featue.

## Sheet: Table_S2
Pr or R	ID	S or T	Disease	Affected Gene	OMIM ID	Inheri-tance	Zygosity	de novo or inherited	Variant 1 (V1)	Variant 2 (V2)	V1 P/ LP	V2 P/ LP	Age at enrollment (days)	Sex	Consan-guinity
Retro-spective	AG928	S	Hered. Fructose Intolerance	ALDOB	229600	AR	Het	n.k	c.448G>C, p.Ala150Pro	c.524C>A, p.Ala175Asp	P	P	107	M	N
	AG366	S	Ornithine Transcarbamylase Def.	OTC	311250	XL	Hem	De Novo	c.275G>A, p.Arg92Gln	n.a.	P	na	5	M	N
	AF414	S	Propionic Acidemia	PCCA	606054	AR	Hom	n.k	c.1899+4_1899+7del	n.a.	LP	na	4	F	N
	AI003	T	Developmental and epileptic encephalopathy 11	SCN2A	613721	AD	Het	De Novo	c.4437G>C, p.Gln1479His	n.a.	LP	na	7	F	N
Pro-spective	AH638	T	Thiamine metabolism dysfunction syndrome 2	SLC19A3	607483	AR	Hom	I	c.597dup, H200fs	n.a.	P	na	42	M	Y
	CSD59F	D	Leigh syn.	MT-ATP6	256000	MT	HP	De Novo	m.8993T>C, p.Leu156Pro	n.a.	P	na	6	M	N
	CSD709	S	Geleophysic dysplasia	ADAMTSL2	231050	AR	Het	I	c.338G>T, p.Arg113Leu	c.1851C>A, p.Cys617Ter	P	LP	1	M	N
	Abbreviations: R: Retrospective; Pr: Prospective; AD: Autosomal Dominant; DN: de novo; P: Pathogenic; LP: Likely Pathogenic; M: Male; F: Female; S: Singleton; T: Trio; I: Inherited; XL: X linked; Het: Heterozygous; Hom: Homozygous; Hem: Hemizygous; OMIM: Online Mendelian Inheritance in Man; n.a.: not applicable; n.k.: not known; MT: mitochondrial; HP: heteroplasmic; D: Duo.

## Sheet: Table_S3
	Case Number	AG928	AI115	AI148	AI185	AH638	Average
	Run	1020	1204	1208	1218	1026
	Type of case	Retrospective				Prospective
	Diagnosis	ALDOB	OTC	PCCA	SCN2A	SLC19A3
	MOON (InVitae)
	Rank of correct diagnosis	1	1	1	1	1	1
	SNVs	6	7	9	4	10	7.2
	SV/CNVs	20	1	11	8	0	8
	Total	26	8	20	12	11	15.4
	Time to provisional diagnosis (min)	9	10	12	10	10	10.2
	GEM (Fabric Genomics)
	Rank of correct diagnosis	3	1	1	4	1	2
	Ranked variants (including SV/CNVs)	5	6	5	16	8	8
	Time to provisional diagnosis (min)	39	43	44	40	48	42.8
	Trusight Software Suite (Illumina)
	Rank of correct diagnosis	1	1	1	1	1	1
	SNVs	5	2	2	5	15	5.8
	SV/CNVs	0	0	0	0	0	0
	Total	5	2	2	5	15	5.8
	Time to provisional diagnosis (min)*	213	230	178	276	220	223.4
	*Includes processing time for DRAGEN v3.7

## Sheet: Table_S4
Condition	OMIM ID	Gene Affected	Total Interven-tions Curated	Interven-tions with concor-dant reviews	% concor-dance	Interventions retained after adjudication meeting	% original interven-tions retained	Interven-tions deleted	% Interven-tions deleted
Timothy Syndrome	601005	CACNA1C	19	14	0.736842	8	0.421053	11	0.578947
PASNA	615474	CACNA1D	6	4	0.666667	5	0.833333	1	0.166667
Carnitine Acylcarnitine Translocase Deficiency (CACTD)	212138	SLC25A20	8	6	0.75	8	1	0	0
Maple Syrup Urine Disease (MSUD)	248600	DBT	14	4	0.285714	9	0.642857	5	0.357143
Congenital Myasthenic Syndrome	614750	DPAGT1	12	2	0.166667	1	0.0833333	11	0.916667
Glycogen Storage Disease III (GSD3)	232400	AGL	5	1	0.2	3	0.6	2	0.4
Tyrosinemia Type 1	276700	FAH	6	4	0.666667	3	0.5	3	0.5
Fructose 1,6 Bisphosphatase Deficiency	229700	FBP1	6	4	0.666667	4	0.666667	2	0.333333
Glycogen Storage Disease 1a, GSD1A	232200	G6PC	21	7	0.333333	6	0.285714	15	0.714286
Glycogen Storage Disease Ib (GSD1B)	232220	SLC37A4	15	4	0.266667	5	0.333333	10	0.666667
Glycogen Storage Disease II; GSD2	232300	GAA	24	17	0.708333	7	0.291667	17	0.708333
Galactosemia II	230200	GALK1	1	1	1	1	1	0	0
Hereditary Fructose Intolerance	229600	ALDOB	2	1	0.5	1	0.5	1	0.5
Ornithine Transcarbamylase Deficiency	311250	OTC	22	10	0.454545	13	0.590909	9	0.409091
Propionic Acidemia	606054	PCCA	29	15	0.517241	14	0.482759	15	0.517241
Average			12.6667	6.26667	0.527956	5.86667	0.548775	6.8	0.451225
Standard Deviation			8.71507	5.2978	0.241309	4.05087	0.258998	6.04979	0.258998

## Sheet: Table S5
Responsible entity	Field	Description	Guidance Provided
Automated data pull	HGNC gene id
Automated data pull	HGNC gene symbol
Automated data pull	condition_id	OMIM ID if no OMIM use Orphanet ID. OMIM:<ID> or ORPHA:<ID>
Automated data pull	condition_name	OMIM name if no OMIM use Orphanet name
Curator	HGVS_variants	locus if unique or as published otherwise write "many"	follow: varnomen.hgvs.org/recommendations/DNA/variant/complex/
Curator	intervention_excerpt	abbreviation of excerpt or excerpt from the evidence source that mentions the acute case intervention	Focus on pediatric acute cases and if little evidence expand to human acute cases then to human cases. No animal models.
Curator	intervention_type	possible values = medicine, surgery, device, diet, other
Curator	drug_name	molecule, drug, formulation
Curator	drugbank_id	DrugBank ID
Curator	intervention_evidence_PMID	list of PubMed ids	supporting evidence of the intervention for the given gene-condition
Curator	category_of_evidence	list of value from (1a, 1b, 2a, 2b, 2c, 3a, 3b, 3c, 4, 5)	Category of Evidence supporting clinical utility of intervention from www.ncbi.nlm.nih.gov/pubmed/10037645
Curator	effectiveness_of_intervention	C = Curative, E = Effective, or A = Amerliorative

## Sheet: Table S6
Survey Question (10 point Likert scale, 1=lowest, 10=highest)	Median Response	Minimum	Maximum
Q1. Would you use this website as a clinician.	9	3	10
Q2. How easy is the website to use?	9	8	10
Q3. How easy is it to find the information you'd like to see?	9	5	10
Q4. How useful is the information provided?	6	5	10
Survey Question (5 point Likert scale, 1=lowest, 5=highest)	Median Response	Minimum	Maximum
Q5. Overall, how well does GTRx meet your needs?	3 (Somewhat)	2 (Not so well)	4 (Very)
Q6. How visually appealing is GTRx?	4 (Very)	3 (Somewhat)	5 (Extremely)
Q7. How easy is it to understand the information on the website?	4 (Very)	3 (Somewhat)	5 (Extremely)

## Sheet: Figure 5
Year	Hours	Cost per Genome	PMID
2004.83	113880	1.85193e+07	PMID: 15496913
2009.58	13140	108065	PMID: 19587683
2012.83	50	6618.35	PMID: 23035047
2015.75	26	1363.24	PMID: 26419432
2018.33	19.5	1232.28	PMID: 31019026
2020.75	17	689	PMID: 33048476
2021.3	13.5	454	Herein
